# Supplementary material for: 3-(4-Fluoro­benz­yl)-1H-isochromene-1-thione
Source: Acta Crystallogr Sect E Struct Rep Online. 2009 Feb 11;65(Pt 3):o500. doi: 10.1107/S1600536809004152 (PMC2968631; doi:10.1107/S1600536809004152)
Supplement: Supplementary file 2 [file e-65-0o500-Isup2.hkl]

# 
# h,k,l, Fc-squared, Fo-squared, sigma(Fo-squared) and status flag 
# 
data_I
_shelx_title ' wy1916wc in P2(1)/c' 
_shelx_refln_list_code          4 
_shelx_F_calc_maximum      123.78 
_exptl_crystal_F_000       560.00 
_reflns_d_resolution_high  0.7503 
 
loop_ 
 _symmetry_equiv_pos_as_xyz 
 'x, y, z' 
 '-x, y+1/2, -z+1/2' 
 '-x, -y, -z' 
 'x, -y-1/2, z-1/2' 
 
_cell_length_a     8.7346 
_cell_length_b    17.9516 
_cell_length_c     8.4481 
_cell_angle_alpha  90.000 
_cell_angle_beta   95.026 
_cell_angle_gamma  90.000 
 
_shelx_F_squared_multiplier     1.000 
 
loop_ 
 _refln_index_h 
 _refln_index_k 
 _refln_index_l 
 _refln_F_squared_calc 
 _refln_F_squared_meas 
 _refln_F_squared_sigma 
 _refln_observed_status 
   6   0   0       84.89       47.49      1.63 o 
   7   0   0       93.12       81.93      1.73 o 
   8   0   0       24.00       26.50      1.09 o 
   9   0   0       36.17       37.08      1.95 o 
  10   0   0        2.14        2.76      1.14 o 
   1   1   0       31.88       45.86      1.14 o 
   2   1   0    11749.73    12306.98    146.56 o 
   3   1   0     8004.02     8535.95    101.06 o 
   4   1   0       60.01       91.74      1.31 o 
   5   1   0      255.25      266.43      3.41 o 
   6   1   0       16.69       15.64      0.58 o 
   7   1   0        0.08        0.87      0.44 o 
   9   1   0       20.63       21.31      1.15 o 
  10   1   0        0.19        0.33      0.98 o 
  11   1   0        9.77       12.85      1.63 o 
   1   2   0     3674.57     3959.13     47.48 o 
   2   2   0    15262.62    16093.60    191.68 o 
   3   2   0      932.77     1011.19     12.84 o 
   4   2   0      152.45      148.94      2.00 o 
   5   2   0      637.46      705.33      8.58 o 
   6   2   0       70.21       53.97      0.97 o 
   7   2   0        2.37        1.63      0.38 o 
   8   2   0       28.43       32.61      1.05 o 
   9   2   0        0.06       -0.12      0.53 o 
  10   2   0        0.26        0.81      1.14 o 
  11   2   0        2.76        2.93      1.30 o 
   1   3   0     3592.23     3968.35     47.32 o 
   2   3   0    10484.97    11512.66    136.58 o 
   3   3   0      197.65      209.29      4.33 o 
   4   3   0      389.93      375.38      8.31 o 
   5   3   0      143.90      161.79      2.19 o 
   6   3   0        6.21        8.72      0.44 o 
   7   3   0       24.67       22.27      0.87 o 
   8   3   0        1.44        0.38      0.47 o 
   9   3   0       20.60       19.63      1.09 o 
  10   3   0        2.78        4.39      1.30 o 
  11   3   0        0.03        0.98      1.14 o 
   0   4   0      471.06      493.08     10.25 o 
   1   4   0     1823.97     2029.30     24.19 o 
   2   4   0    12694.68    14191.06    168.03 o 
   3   4   0      187.10      201.37      2.31 o 
   4   4   0     1572.87     1769.64     21.09 o 
   5   4   0     1190.74     1154.43     13.86 o 
   6   4   0       58.30       57.08      0.99 o 
   7   4   0      219.12      206.56      3.06 o 
   8   4   0       15.16       14.80      1.03 o 
   9   4   0       33.85       33.58      1.38 o 
  10   4   0        0.30        1.03      0.74 o 
  11   4   0        0.22       -0.49      1.14 o 
   2   5   0       44.58       35.35      0.49 o 
   3   5   0      801.25      772.92      9.27 o 
   4   5   0     5440.00     5874.97     69.57 o 
   5   5   0     1392.38     1379.16     23.40 o 
   6   5   0      305.99      297.54      3.47 o 
   7   5   0        0.93        2.23      0.74 o 
   8   5   0       30.20       27.98      1.20 o 
   9   5   0        6.41        8.23      1.46 o 
  10   5   0       52.35       53.21      1.78 o 
  11   5   0        0.41        0.16      1.30 o 
   0   6   0     2469.56     2563.72     38.47 o 
   1   6   0      186.37      152.47      1.69 o 
   2   6   0      971.91      972.31     10.12 o 
   3   6   0        7.63        6.01      0.52 o 
   4   6   0      790.47      879.94      9.58 o 
   5   6   0       52.35       34.43      0.72 o 
   6   6   0      454.71      453.72      7.17 o 
   7   6   0      887.35      904.78     14.12 o 
   8   6   0        1.05        1.89      0.74 o 
   9   6   0        3.87        3.42      1.30 o 
  10   6   0        7.20        5.13      0.97 o 
  11   6   0        9.39       11.55      1.63 o 
   1   7   0       17.18       30.30      0.66 o 
   2   7   0     1095.02     1134.06     10.67 o 
   3   7   0       18.61       44.08      0.67 o 
   4   7   0       12.89       16.21      0.37 o 
   5   7   0       74.03       62.66      1.17 o 
   6   7   0      417.25      416.41      5.57 o 
   7   7   0       66.21       61.68      1.78 o 
   8   7   0      141.65      120.50      2.64 o 
   9   7   0       23.34       21.82      1.54 o 
  10   7   0        1.91        2.67      1.71 o 
  11   7   0        1.11        2.44      1.30 o 
   0   8   0        3.95        9.09      0.30 o 
   1   8   0       38.99       30.10      0.70 o 
   2   8   0      367.38      425.12      4.10 o 
   3   8   0       33.68       28.03      0.53 o 
   4   8   0      102.29       92.03      1.28 o 
   5   8   0        1.30        1.14      0.37 o 
   6   8   0      122.75      119.38      1.95 o 
   7   8   0       55.09       52.06      1.66 o 
   8   8   0        9.80        9.90      0.98 o 
   9   8   0       11.92       11.45      1.09 o 
  10   8   0        7.14        9.57      1.09 o 
   1   9   0      578.65      668.95      6.37 o 
   2   9   0        0.05        0.76      0.23 o 
   3   9   0      171.69      173.09      1.82 o 
   4   9   0        0.03        2.04      1.06 o 
   5   9   0      527.53      531.77      5.91 o 
   6   9   0       81.16       78.39      1.68 o 
   7   9   0       49.34       48.99      2.52 o 
   8   9   0      161.06      145.49      3.10 o 
   9   9   0       49.76       43.64      1.66 o 
  10   9   0        3.32        3.25      0.92 o 
   0  10   0      993.72     1065.70     13.04 o 
   1  10   0       64.15       44.19      0.65 o 
   2  10   0      599.51      603.68      6.40 o 
   3  10   0       40.50       42.50      0.77 o 
   4  10   0       18.11       16.80      0.58 o 
   5  10   0        0.43        1.11      0.38 o 
   6  10   0       69.97       69.77      1.46 o 
   7  10   0       94.14       82.15      2.13 o 
   8  10   0       33.11       31.09      1.43 o 
   9  10   0       29.37       29.07      1.43 o 
  10  10   0        1.63        1.51      0.90 o 
   1  11   0      181.04      179.67      2.11 o 
   2  11   0       76.02       61.48      0.93 o 
   3  11   0      368.06      370.12      4.16 o 
   4  11   0      157.14      149.36      1.95 o 
   5  11   0      330.63      307.74      3.94 o 
   6  11   0      206.88      202.55      2.99 o 
   7  11   0       52.27       46.45      2.28 o 
   8  11   0       27.91       23.75      1.26 o 
   9  11   0        0.11        0.73      0.80 o 
  10  11   0       23.00       21.68      1.46 o 
   0  12   0        7.77        4.71      0.33 o 
   1  12   0      311.42      296.33      2.98 o 
   2  12   0      112.97      110.50      2.09 o 
   3  12   0        8.14        7.51      0.47 o 
   4  12   0      411.61      416.98      4.75 o 
   5  12   0       49.77       42.91      1.48 o 
   6  12   0        6.65       10.19      0.74 o 
   7  12   0       11.51       10.90      1.03 o 
   8  12   0        4.00        6.29      0.92 o 
   9  12   0        0.01        0.37      0.86 o 
   1  13   0      290.46      296.21      3.01 o 
   2  13   0        0.75        0.10      0.54 o 
   3  13   0        0.02       -0.23      0.33 o 
   4  13   0       14.00       14.32      0.89 o 
   5  13   0       47.34       45.71      0.97 o 
   6  13   0       11.51        9.66      0.67 o 
   7  13   0        2.81        2.11      0.74 o 
   8  13   0        5.41        6.06      0.92 o 
   9  13   0        0.01       -0.08      1.06 o 
   0  14   0      185.41      186.80      4.39 o 
   1  14   0        0.51        1.19      0.38 o 
   2  14   0       17.30       18.88      1.48 o 
   3  14   0        4.78        2.86      0.71 o 
   4  14   0        1.14        1.47      0.37 o 
   5  14   0       15.59       14.69      0.64 o 
   6  14   0       37.50       33.94      0.89 o 
   7  14   0        2.19        0.73      0.69 o 
   8  14   0        0.69        0.95      0.74 o 
   9  14   0        3.16        2.20      0.92 o 
   1  15   0        2.59        1.89      0.52 o 
   2  15   0      380.89      385.75      5.07 o 
   3  15   0        8.36        7.64      0.69 o 
   4  15   0        8.43        8.33      0.52 o 
   5  15   0       13.14       11.62      0.63 o 
   6  15   0       31.85       24.36      0.94 o 
   7  15   0        1.73        1.38      0.74 o 
   8  15   0        5.22        3.67      1.46 o 
   0  16   0      430.41      408.67      9.27 o 
   1  16   0       64.52       65.29      1.61 o 
   2  16   0       98.02       94.83      1.69 o 
   3  16   0      148.82      129.31      2.15 o 
   4  16   0        1.03        0.46      0.43 o 
   5  16   0       14.55       13.11      0.63 o 
   6  16   0        4.12        5.53      0.62 o 
   7  16   0        0.63        1.11      0.74 o 
   8  16   0        4.87        7.31      1.03 o 
   1  17   0      133.58      130.11      2.64 o 
   2  17   0       35.45       34.94      1.00 o 
   3  17   0       83.94       82.02      1.56 o 
   4  17   0       27.85       28.40      0.90 o 
   5  17   0        8.87        9.83      0.72 o 
   6  17   0       17.93       15.13      1.03 o 
   7  17   0        5.73        7.48      1.30 o 
   8  17   0        7.08       11.22      1.63 o 
   0  18   0       25.00       21.79      1.46 o 
   1  18   0       21.47       20.62      2.11 o 
   2  18   0        6.12        8.16      0.56 o 
   3  18   0       33.83       32.59      1.00 o 
   4  18   0        1.12        0.87      0.47 o 
   5  18   0        2.99        4.49      0.56 o 
   6  18   0       22.53       26.52      1.03 o 
   7  18   0       28.28       32.87      1.49 o 
   1  19   0       31.80       27.41      1.14 o 
   2  19   0        0.57        0.49      0.61 o 
   3  19   0        1.87        1.25      0.47 o 
   4  19   0        2.46        3.31      0.56 o 
   5  19   0       12.67       15.29      0.87 o 
   6  19   0        4.85        6.53      1.87 o 
   7  19   0        5.54        5.69      1.30 o 
   0  20   0       18.23       17.40      1.30 o 
   1  20   0        0.62        0.33      0.57 o 
   2  20   0       16.20       12.21      1.06 o 
   3  20   0       18.64       18.24      0.96 o 
   4  20   0        1.41        1.57      0.56 o 
   5  20   0       18.94       22.12      1.00 o 
   6  20   0        6.72        7.67      0.92 o 
   1  21   0        8.49        7.00      0.80 o 
   2  21   0        1.06        0.16      0.57 o 
   3  21   0       34.70       29.55      1.03 o 
   4  21   0       54.48       54.54      1.47 o 
   5  21   0       33.74       32.81      1.19 o 
   0  22   0       15.16       17.56      1.46 o 
   1  22   0        2.48        2.62      0.69 o 
   2  22   0        7.80        7.96      0.98 o 
   3  22   0        5.30        7.14      0.86 o 
   4  22   0        2.78        4.74      0.89 o 
   1  23   0       11.29        9.82      0.97 o 
   2  23   0       52.65       51.16      1.72 o 
   3  23   0       26.00       28.62      1.79 o 
 -11   1   1        5.88        5.04      1.30 o 
 -10   1   1        7.13        5.95      0.92 o 
  -8   1   1      103.19      103.43      1.69 o 
  -7   1   1       22.69       21.87      0.86 o 
  -6   1   1        4.02        6.99      0.57 o 
  -5   1   1        3.70        4.45      0.39 o 
  -4   1   1      307.95      309.67      4.77 o 
  -3   1   1     1123.14     1296.36     18.97 o 
  -2   1   1       16.09       19.27      0.46 o 
  -1   1   1     6377.66     6592.14     96.36 o 
   0   1   1        8.60       11.48      0.41 o 
   1   1   1     1200.20     1329.65     14.15 o 
   2   1   1      424.43      431.77      6.78 o 
   3   1   1      241.92      250.23      2.80 o 
   4   1   1       60.85       53.94      0.76 o 
   5   1   1       71.14       67.25      0.96 o 
   6   1   1        0.02        0.39      0.25 o 
   7   1   1       15.65       11.79      1.03 o 
   8   1   1        0.75        0.28      0.41 o 
   9   1   1        2.78        3.00      0.59 o 
  10   1   1        5.63        7.32      1.30 o 
  11   1   1        0.17        0.49      1.30 o 
 -11   2   1       11.73       10.90      1.63 o 
 -10   2   1       14.18       13.66      1.63 o 
  -9   2   1       26.39       26.84      1.54 o 
  -8   2   1       47.38       34.64      1.63 o 
  -7   2   1        0.81        1.08      0.57 o 
  -6   2   1       93.58      111.60      1.66 o 
  -5   2   1       69.37       98.80      1.71 o 
  -4   2   1       72.04       57.45      0.90 o 
  -3   2   1      748.10      831.44      9.98 o 
  -2   2   1     2502.72     2686.53     39.10 o 
  -1   2   1      420.88      432.34      6.44 o 
   0   2   1     1661.89     1611.53     23.82 o 
   1   2   1     2170.11     2361.04     34.52 o 
   2   2   1     1984.69     2033.78     44.56 o 
   3   2   1     1204.84     1144.41     13.63 o 
   4   2   1       72.73       85.93      0.98 o 
   5   2   1      951.63      951.39      9.11 o 
   6   2   1        1.32        1.76      0.33 o 
   7   2   1      257.24      249.81      3.05 o 
   8   2   1        3.92        5.73      0.56 o 
   9   2   1        0.39        0.81      0.69 o 
  10   2   1        2.29        3.90      1.30 o 
  11   2   1        7.68        9.59      1.46 o 
 -11   3   1        7.70       10.90      1.63 o 
 -10   3   1        0.06        0.00      1.14 o 
  -9   3   1       12.61       11.93      1.87 o 
  -8   3   1        0.99        1.14      0.81 o 
  -7   3   1       26.36       30.21      1.02 o 
  -6   3   1      617.82      609.35      9.16 o 
  -5   3   1        0.56        1.02      0.30 o 
  -4   3   1       92.68       98.49      1.40 o 
  -3   3   1      458.49      455.33      5.54 o 
  -2   3   1     1085.96     1143.94     16.73 o 
  -1   3   1      174.43      194.25      2.44 o 
   0   3   1     2755.44     2686.43     27.77 o 
   1   3   1      213.42      245.13      3.06 o 
   2   3   1      345.21      276.16      3.25 o 
   3   3   1     1725.47     1817.26     17.43 o 
   4   3   1      526.73      548.77      5.30 o 
   5   3   1       26.91       31.28      0.75 o 
   6   3   1        6.60       10.15      0.52 o 
   7   3   1      108.66       98.41      1.48 o 
   8   3   1        0.29        0.24      0.57 o 
   9   3   1       23.35       22.82      1.87 o 
  10   3   1       27.01       33.99      2.11 o 
  11   3   1        8.87       12.85      1.79 o 
 -11   4   1        0.03        0.00      1.14 o 
 -10   4   1        2.09        0.16      1.14 o 
  -9   4   1        5.07        6.65      1.22 o 
  -8   4   1      153.23      149.29      4.07 o 
  -7   4   1        6.06        7.18      0.62 o 
  -6   4   1      233.80      257.73      4.20 o 
  -5   4   1      236.74      229.11      3.00 o 
  -4   4   1      390.49      429.87      5.32 o 
  -3   4   1     2111.08     2246.87     49.68 o 
  -2   4   1      258.42      220.00      2.82 o 
  -1   4   1      468.08      441.97      5.35 o 
   0   4   1     1719.29     1721.31     17.79 o 
   1   4   1      253.02      282.89      2.77 o 
   2   4   1        0.08        1.17      0.12 o 
   3   4   1        2.27        1.50      0.15 o 
   4   4   1       14.26       28.55      0.52 o 
   5   4   1      739.19      722.48      6.97 o 
   6   4   1        1.19        2.66      0.36 o 
   7   4   1      166.96      167.57      3.21 o 
   8   4   1       21.93       20.33      1.15 o 
   9   4   1        0.08        0.33      0.69 o 
  10   4   1        4.56        5.74      0.97 o 
  11   4   1        9.23       10.41      1.63 o 
 -11   5   1        7.41       10.73      1.63 o 
 -10   5   1        8.26        5.80      0.92 o 
  -9   5   1        0.03        0.33      0.81 o 
  -8   5   1        7.98        7.81      1.14 o 
  -7   5   1      140.70      142.71      4.47 o 
  -6   5   1      185.73      186.28      3.16 o 
  -5   5   1      288.83      301.99      4.77 o 
  -4   5   1      791.30      831.82     12.42 o 
  -3   5   1       71.21       70.96      1.95 o 
  -2   5   1       54.38       69.78      1.03 o 
  -1   5   1      349.76      338.94      6.35 o 
   0   5   1      128.17      113.76      1.18 o 
   1   5   1      478.77      473.84      5.82 o 
   2   5   1     1620.11     1609.81     23.45 o 
   3   5   1      755.60      908.95     10.52 o 
   4   5   1        1.34        4.01      0.33 o 
   5   5   1        0.35        0.98      0.65 o 
   6   5   1       34.05       34.85      1.20 o 
   7   5   1      106.83      108.34      2.36 o 
   8   5   1        2.44        2.18      0.74 o 
   9   5   1       79.53       86.68      2.24 o 
  10   5   1        6.87        7.19      1.03 o 
  11   5   1        8.99        7.81      1.63 o 
 -11   6   1        2.86        5.04      1.46 o 
 -10   6   1        6.44        6.16      0.97 o 
  -9   6   1       27.26       23.64      1.20 o 
  -8   6   1      110.37      121.48      3.58 o 
  -7   6   1        7.32        7.96      2.03 o 
  -6   6   1       14.06       11.86      0.78 o 
  -5   6   1       48.25       54.48      1.32 o 
  -4   6   1      632.28      730.97     18.38 o 
  -3   6   1      341.76      401.87      5.04 o 
  -2   6   1        0.39        2.28      0.23 o 
  -1   6   1      576.03      530.81      7.68 o 
   0   6   1      656.28      732.05      6.90 o 
   1   6   1        0.05        0.71      0.12 o 
   2   6   1       21.68       17.26      0.42 o 
   3   6   1      137.09      165.75      2.85 o 
   4   6   1      367.95      377.40      4.20 o 
   5   6   1      209.81      221.75      2.59 o 
   6   6   1       54.68       50.98      1.43 o 
   7   6   1       29.70       33.81      4.39 o 
   8   6   1        8.51       10.29      0.97 o 
   9   6   1      125.44      121.95      2.75 o 
  10   6   1        2.04        4.97      0.97 o 
  11   6   1        8.32        8.97      1.14 o 
 -10   7   1        0.16        0.99      0.86 o 
  -9   7   1        2.45        5.04      1.30 o 
  -8   7   1        1.48        0.40      0.98 o 
  -7   7   1      120.52      122.81      2.41 o 
  -6   7   1        1.61        1.85      0.54 o 
  -5   7   1      168.35      155.83      2.70 o 
  -4   7   1      330.26      364.88      5.69 o 
  -3   7   1      253.91      270.35      3.47 o 
  -2   7   1     1441.19     1729.99     25.36 o 
  -1   7   1        0.72        2.67      0.31 o 
   0   7   1       50.71       61.07      1.29 o 
   1   7   1       23.38       23.93      0.44 o 
   2   7   1      165.02      143.43      1.49 o 
   3   7   1      661.52      703.59      6.68 o 
   4   7   1       65.28       85.45      1.36 o 
   5   7   1      228.66      250.73      3.40 o 
   6   7   1      179.93      173.15      3.90 o 
   7   7   1       61.13       63.15      2.85 o 
   8   7   1      106.73      104.10      2.41 o 
   9   7   1       76.59       74.15      2.13 o 
  10   7   1       15.34       15.93      1.26 o 
 -10   8   1        3.00        4.58      0.92 o 
  -9   8   1        1.94        3.24      0.86 o 
  -8   8   1       31.16       32.84      1.43 o 
  -7   8   1      125.77      123.53      2.47 o 
  -6   8   1      181.21      179.50      3.16 o 
  -5   8   1      188.93      173.87      3.66 o 
  -4   8   1      224.63      246.61      3.25 o 
  -3   8   1        0.47        3.84      0.30 o 
  -2   8   1     2108.42     2254.71     23.32 o 
  -1   8   1     1672.75     1690.59     15.81 o 
   0   8   1        0.70       11.37      1.34 o 
   1   8   1       50.90       55.16      0.87 o 
   2   8   1       32.69       47.61      0.87 o 
   3   8   1        5.34        4.09      0.32 o 
   4   8   1       25.35       24.12      0.50 o 
   5   8   1       11.98        7.02      0.57 o 
   6   8   1      180.70      192.42      3.56 o 
   7   8   1      307.97      296.81      5.22 o 
   8   8   1       66.47       68.71      1.95 o 
   9   8   1        6.20        6.19      0.97 o 
  10   8   1       16.16       15.10      1.20 o 
 -10   9   1        5.57        6.24      0.97 o 
  -9   9   1       41.85       40.86      1.55 o 
  -8   9   1        4.30        2.44      0.86 o 
  -7   9   1      201.73      197.88      3.56 o 
  -6   9   1       37.79       40.21      1.25 o 
  -5   9   1      291.69      313.22      7.64 o 
  -4   9   1      436.68      386.13      4.94 o 
  -3   9   1      429.59      445.11      5.60 o 
  -2   9   1       83.74      104.46      1.38 o 
  -1   9   1      264.47      343.29      3.76 o 
   0   9   1     2228.29     2438.47     27.49 o 
   1   9   1      648.94      587.12      5.61 o 
   2   9   1      159.56      109.83      1.64 o 
   3   9   1      243.98      261.37      2.66 o 
   4   9   1      303.65      281.71      3.23 o 
   5   9   1        2.77        1.96      0.61 o 
   6   9   1       12.46       14.48      1.15 o 
   7   9   1      209.89      215.60      4.02 o 
   8   9   1       25.98       29.23      1.43 o 
   9   9   1        6.13       11.64      1.15 o 
  10   9   1        0.21        0.24      0.86 o 
 -10  10   1       30.12       38.35      1.66 o 
  -9  10   1        4.68        5.46      0.92 o 
  -8  10   1       28.92       31.23      1.38 o 
  -7  10   1        0.02       -0.47      0.47 o 
  -6  10   1      380.56      379.68      6.15 o 
  -5  10   1       95.87       93.86      4.07 o 
  -4  10   1       43.43       40.89      0.93 o 
  -3  10   1      345.40      310.95      4.94 o 
  -2  10   1       49.14       36.73      0.62 o 
  -1  10   1      955.26      979.13      9.26 o 
   0  10   1       30.44       28.16      0.66 o 
   1  10   1     1141.40     1222.59     11.48 o 
   2  10   1      746.42      870.12      8.25 o 
   3  10   1        0.24        0.18      0.21 o 
   4  10   1      449.54      441.14      4.91 o 
   5  10   1      429.14      428.41      4.85 o 
   6  10   1      186.24      190.18      5.29 o 
   7  10   1      294.75      274.43      4.94 o 
   8  10   1       46.67       39.36      1.49 o 
   9  10   1        5.25        5.19      0.97 o 
  10  10   1        0.21        0.08      0.92 o 
 -10  11   1        0.02        0.33      1.30 o 
  -9  11   1        7.77        9.86      1.03 o 
  -8  11   1        5.45        7.54      0.97 o 
  -7  11   1        0.20       -0.39      0.52 o 
  -6  11   1       37.80       38.63      1.55 o 
  -5  11   1        1.70        2.40      0.57 o 
  -4  11   1       49.43       45.59      1.00 o 
  -3  11   1      137.51      168.58      2.41 o 
  -2  11   1        0.60        2.89      0.30 o 
  -1  11   1        8.40       13.56      0.38 o 
   0  11   1        2.21        2.51      0.22 o 
   1  11   1       25.97       30.79      0.56 o 
   2  11   1      643.50      661.05      9.10 o 
   3  11   1      291.82      302.28      3.61 o 
   4  11   1       34.14       36.63      0.81 o 
   5  11   1     1128.28     1164.10     17.44 o 
   6  11   1        0.14        1.70      0.83 o 
   7  11   1        1.06        2.15      0.74 o 
   8  11   1        0.02       -0.49      0.69 o 
   9  11   1        0.53        1.14      0.80 o 
  10  11   1       29.62       30.90      2.11 o 
  -9  12   1       18.42       19.68      1.95 o 
  -8  12   1        0.05        0.00      0.69 o 
  -7  12   1        4.65        5.82      0.57 o 
  -6  12   1        7.84        8.72      0.64 o 
  -5  12   1        8.32        9.81      0.70 o 
  -4  12   1      226.21      219.66      3.10 o 
  -3  12   1       19.77       18.01      0.61 o 
  -2  12   1      201.96      198.56      2.79 o 
  -1  12   1        1.13        2.85      0.28 o 
   0  12   1       23.13       27.98      0.61 o 
   1  12   1        1.65        0.62      0.22 o 
   2  12   1       54.16       51.74      1.31 o 
   3  12   1      102.16       97.09      1.40 o 
   4  12   1        1.07        2.83      0.41 o 
   5  12   1      358.16      340.27      8.35 o 
   6  12   1       20.18       17.54      0.81 o 
   7  12   1        3.57        6.02      1.14 o 
   8  12   1        4.49        5.19      0.86 o 
   9  12   1        1.15        1.14      0.86 o 
  -9  13   1       19.59       23.09      1.95 o 
  -8  13   1        0.10        0.33      0.98 o 
  -7  13   1       38.49       35.89      1.18 o 
  -6  13   1       27.70       26.06      0.90 o 
  -5  13   1       69.50       64.13      1.31 o 
  -4  13   1      128.17      120.33      1.70 o 
  -3  13   1      123.74      145.32      2.19 o 
  -2  13   1       21.15       20.44      0.59 o 
  -1  13   1        0.04        0.69      0.24 o 
   0  13   1      152.21      141.19      5.20 o 
   1  13   1        3.55        5.11      0.45 o 
   2  13   1      782.59      768.56     13.14 o 
   3  13   1     1431.26     1425.37     20.54 o 
   4  13   1        1.00        5.01      0.46 o 
   5  13   1      105.76      100.96      1.54 o 
   6  13   1        8.58       11.77      0.78 o 
   7  13   1        1.35        1.38      0.69 o 
   8  13   1       14.34       15.58      1.15 o 
   9  13   1        0.74       -0.16      0.80 o 
  -9  14   1       24.83       28.95      2.11 o 
  -8  14   1       21.62       25.89      1.32 o 
  -7  14   1        0.07        1.30      1.14 o 
  -6  14   1       22.95       23.68      1.02 o 
  -5  14   1        7.41        5.08      0.44 o 
  -4  14   1       12.94       13.20      0.61 o 
  -3  14   1      222.50      204.72      3.26 o 
  -2  14   1       81.72       75.95      1.20 o 
  -1  14   1      712.01      729.76      9.04 o 
   0  14   1      111.85      110.23      1.75 o 
   1  14   1     1208.72     1199.15     16.55 o 
   2  14   1      422.22      424.05      4.77 o 
   3  14   1      289.17      294.03      3.50 o 
   4  14   1      364.26      376.49      6.60 o 
   5  14   1       37.54       39.76      0.93 o 
   6  14   1        9.28       11.78      0.81 o 
   7  14   1        0.28        0.98      0.69 o 
   8  14   1        3.99        4.18      0.92 o 
   9  14   1        4.42        5.53      1.46 o 
  -8  15   1        0.78        1.37      0.86 o 
  -7  15   1       16.75       14.84      1.15 o 
  -6  15   1       23.88       25.86      1.13 o 
  -5  15   1       45.82       53.34      1.07 o 
  -4  15   1       34.24       35.79      0.85 o 
  -3  15   1      105.28      119.16      1.69 o 
  -2  15   1       32.51       26.38      1.04 o 
  -1  15   1      184.58      200.01      2.88 o 
   0  15   1      783.39      793.86      9.79 o 
   1  15   1      527.46      525.20      9.41 o 
   2  15   1      171.67      176.91      2.28 o 
   3  15   1       98.45       95.22      1.69 o 
   4  15   1       23.88       25.39      0.90 o 
   5  15   1        0.46        0.78      0.50 o 
   6  15   1       12.16       15.87      1.36 o 
   7  15   1       50.38       50.83      1.72 o 
   8  15   1        2.44        4.47      0.92 o 
  -8  16   1        5.45        6.25      0.97 o 
  -7  16   1       22.80       27.03      1.32 o 
  -6  16   1       64.40       64.07      1.47 o 
  -5  16   1       10.99       10.06      0.61 o 
  -4  16   1       11.99       10.44      0.64 o 
  -3  16   1       55.58       54.65      1.34 o 
  -2  16   1        1.09        0.49      0.38 o 
  -1  16   1      573.81      586.41      7.45 o 
   0  16   1      195.74      192.92      2.81 o 
   1  16   1       34.42       35.37      1.15 o 
   2  16   1       83.25       90.26      1.60 o 
   3  16   1      104.72       99.57      1.97 o 
   4  16   1       15.98       17.61      0.69 o 
   5  16   1        0.75        0.60      0.53 o 
   6  16   1       12.16       13.91      0.90 o 
   7  16   1        1.20        3.60      0.80 o 
   8  16   1        0.74        0.81      0.80 o 
  -8  17   1       11.80       12.36      1.63 o 
  -7  17   1        5.28        5.13      0.86 o 
  -6  17   1        2.16        2.80      0.55 o 
  -5  17   1        0.21        0.82      0.42 o 
  -4  17   1       23.16       28.94      0.90 o 
  -3  17   1       22.23       22.64      0.85 o 
  -2  17   1      200.06      200.71      3.00 o 
  -1  17   1      104.06      108.64      1.84 o 
   0  17   1       72.21       60.28      1.61 o 
   1  17   1      474.58      427.54      6.90 o 
   2  17   1        2.18        3.01      0.57 o 
   3  17   1        6.07        4.79      0.53 o 
   4  17   1        0.01       -0.14      0.36 o 
   5  17   1       15.30       15.71      0.85 o 
   6  17   1        6.54        4.82      0.62 o 
   7  17   1        1.80        2.11      0.80 o 
   8  17   1       10.88       13.17      1.63 o 
  -7  18   1        0.00        0.60      0.86 o 
  -6  18   1        1.00        0.52      0.53 o 
  -5  18   1       11.71       10.20      0.74 o 
  -4  18   1        0.08        0.38      0.47 o 
  -3  18   1        2.38        2.32      0.51 o 
  -2  18   1      246.49      223.59      3.25 o 
  -1  18   1      205.28      198.80      3.85 o 
   0  18   1       32.21       29.76      1.15 o 
   1  18   1        9.26        9.60      0.80 o 
   2  18   1        5.54        5.13      0.53 o 
   3  18   1        2.99        2.38      0.57 o 
   4  18   1       32.84       37.75      1.06 o 
   5  18   1        6.78        6.60      0.62 o 
   6  18   1        5.80        5.87      0.72 o 
   7  18   1       11.79       11.60      1.09 o 
  -7  19   1        0.01        1.46      1.14 o 
  -6  19   1       38.26       40.46      1.24 o 
  -5  19   1       41.82       48.86      1.31 o 
  -4  19   1      112.41      111.96      2.03 o 
  -3  19   1       63.93       73.76      1.53 o 
  -2  19   1       45.22       45.55      1.19 o 
  -1  19   1      141.43      127.67      2.64 o 
   0  19   1       17.72       20.74      1.03 o 
   1  19   1        4.30        6.18      0.69 o 
   2  19   1       43.91       45.40      1.38 o 
   3  19   1       44.40       39.81      1.77 o 
   4  19   1        1.20        0.89      0.57 o 
   5  19   1        3.71        3.80      0.74 o 
   6  19   1        0.83        0.85      0.74 o 
  -6  20   1       55.14       64.91      1.59 o 
  -5  20   1       15.73       19.74      1.00 o 
  -4  20   1       57.83       54.75      1.37 o 
  -3  20   1      222.53      230.63      3.47 o 
  -2  20   1       10.14       14.08      0.81 o 
  -1  20   1        2.94        1.87      0.57 o 
   0  20   1        0.50        0.52      0.51 o 
   1  20   1       16.85       16.86      0.97 o 
   2  20   1        6.65        8.93      0.86 o 
   3  20   1        1.15        0.54      0.47 o 
   4  20   1       21.93       27.66      1.00 o 
   5  20   1       12.43       16.43      1.63 o 
   6  20   1        2.12        2.11      0.98 o 
  -5  21   1       13.81       19.29      1.00 o 
  -4  21   1        2.98        3.33      0.62 o 
  -3  21   1        1.19        0.60      0.53 o 
  -2  21   1       11.10       11.40      1.06 o 
  -1  21   1        4.67        3.84      0.69 o 
   0  21   1       15.80       22.80      1.09 o 
   1  21   1        4.75        8.79      0.80 o 
   2  21   1        0.55        1.06      0.57 o 
   3  21   1        0.21       -0.24      1.06 o 
   4  21   1        2.19        1.52      0.56 o 
   5  21   1        0.52       -0.24      0.69 o 
  -4  22   1       40.05       40.67      1.49 o 
  -3  22   1       40.29       31.06      1.38 o 
  -2  22   1        0.00        0.04      0.62 o 
  -1  22   1        4.60        5.67      0.74 o 
   0  22   1        2.22        3.29      0.69 o 
   1  22   1        0.00       -0.57      0.57 o 
   2  22   1        0.02       -0.57      0.57 o 
   3  22   1        2.97        3.68      0.69 o 
   4  22   1        1.10        1.63      0.69 o 
  -3  23   1        2.31        0.49      0.98 o 
  -2  23   1        4.53        6.06      0.80 o 
  -1  23   1        7.47        7.09      0.81 o 
   0  23   1       11.33        9.08      0.92 o 
   1  23   1        0.11       -0.33      0.57 o 
   2  23   1        0.00       -0.62      0.62 o 
 -11   0   2        0.64        0.49      1.14 o 
  -9   0   2       98.45       98.71      3.09 o 
  -8   0   2       49.30       41.63      1.79 o 
  -7   0   2       19.94       20.65      1.30 o 
  -5   0   2        3.79        2.60      0.49 o 
  -4   0   2     2843.58     3077.34     63.10 o 
  -3   0   2     1051.25     1130.56     23.42 o 
  -2   0   2     3900.39     3825.08     78.55 o 
  -1   0   2     7487.70     8084.70    165.88 o 
   0   0   2     1758.87     1873.59     38.54 o 
   1   0   2    11325.88    12069.79    179.77 o 
   2   0   2      403.49      302.19      5.37 o 
   3   0   2     1220.94     1116.53     21.63 o 
   4   0   2      709.36      718.27     12.08 o 
   5   0   2      779.89      717.34     12.93 o 
   6   0   2        4.98        8.39      0.69 o 
   7   0   2      102.15       99.86      3.17 o 
   8   0   2       40.26       39.69      1.32 o 
   9   0   2        0.13        0.33      0.81 o 
 -11   1   2        0.96       -0.33      1.14 o 
  -9   1   2        5.86        6.03      0.69 o 
  -8   1   2       84.31       78.38      2.44 o 
  -7   1   2      214.01      225.07      5.37 o 
  -6   1   2      346.08      363.76      5.94 o 
  -5   1   2       21.23       44.05      0.85 o 
  -4   1   2      276.05      291.33      3.77 o 
  -3   1   2        3.11        3.45      0.41 o 
  -2   1   2       77.57       53.89      0.81 o 
  -1   1   2     9816.21    10788.30    204.49 o 
   0   1   2     3188.91     3533.66     72.53 o 
   1   1   2    15320.87    15704.69    147.65 o 
   2   1   2      117.56       85.65      1.08 o 
   3   1   2      175.93      182.34      2.13 o 
   4   1   2      515.01      519.81      5.64 o 
   5   1   2       37.61       29.01      0.68 o 
   6   1   2      157.04      157.26      2.01 o 
   7   1   2      142.08      137.09      1.89 o 
   8   1   2        6.00        7.55      0.55 o 
   9   1   2        0.23        0.22      0.56 o 
  10   1   2        1.62        2.28      1.14 o 
 -11   2   2        5.41        4.23      1.46 o 
  -8   2   2        4.29        2.11      0.81 o 
  -7   2   2       55.10       52.53      1.95 o 
  -6   2   2       75.04       70.90      2.11 o 
  -5   2   2        3.18        2.52      0.63 o 
  -4   2   2     1757.92     1929.45     22.97 o 
  -3   2   2      238.63      216.97      3.46 o 
  -2   2   2      143.93      127.39      1.66 o 
  -1   2   2      187.17      189.68      3.55 o 
   0   2   2       22.28       29.21      0.50 o 
   1   2   2      545.54      570.88      6.07 o 
   2   2   2       86.91      112.61      1.19 o 
   3   2   2       70.86       55.86      0.80 o 
   4   2   2      679.08      670.02      7.23 o 
   5   2   2        6.95       10.54      0.59 o 
   6   2   2       24.90       28.75      0.93 o 
   8   2   2       16.11       18.00      0.85 o 
   9   2   2        9.65        8.78      0.92 o 
  10   2   2       12.53       18.05      1.79 o 
  11   2   2        0.71        0.49      1.14 o 
 -11   3   2        0.21        0.33      1.30 o 
  -8   3   2       43.61       47.81      1.95 o 
  -7   3   2       30.46       27.71      1.46 o 
  -6   3   2       47.03       37.40      1.46 o 
  -5   3   2      161.56      156.84      3.05 o 
  -4   3   2      182.33      196.35      2.56 o 
  -3   3   2       30.53       28.39      0.94 o 
  -2   3   2      260.98      251.48      5.73 o 
  -1   3   2      577.87      580.13      7.01 o 
   0   3   2     3779.40     4095.69     42.65 o 
   1   3   2      420.75      446.71      4.26 o 
   2   3   2       14.47       14.54      0.46 o 
   3   3   2       90.39      103.09      1.29 o 
   4   3   2        0.21        1.45      0.25 o 
   5   3   2      169.80      202.88      2.85 o 
   6   3   2      158.91      160.96      3.23 o 
   7   3   2       80.98       84.50      1.36 o 
   8   3   2       30.11       29.37      1.63 o 
   9   3   2       21.55       19.76      1.15 o 
  10   3   2        3.52        2.80      0.86 o 
  11   3   2        0.56        0.49      1.14 o 
 -11   4   2       24.21       22.77      2.11 o 
  -8   4   2       10.95        8.46      0.98 o 
  -7   4   2       88.81       82.13      2.44 o 
  -6   4   2      157.98      149.94      3.74 o 
  -5   4   2       30.14       40.09      1.03 o 
  -4   4   2     1291.63     1299.43     15.59 o 
  -3   4   2      632.88      664.77      8.17 o 
  -2   4   2      614.96      610.01     10.65 o 
  -1   4   2      125.43      128.70      2.60 o 
   0   4   2        8.58        8.44      0.29 o 
   1   4   2       73.84       81.55      1.43 o 
   2   4   2       11.73       10.78      0.29 o 
   3   4   2     5769.56     6070.28     57.02 o 
   4   4   2       85.97       68.91      1.09 o 
   5   4   2        4.46        3.14      0.34 o 
   6   4   2        1.32        3.31      0.49 o 
   7   4   2        0.16       -0.57      0.57 o 
   8   4   2       17.13       16.40      1.87 o 
   9   4   2        9.89       11.19      0.97 o 
  10   4   2        3.86        4.31      0.92 o 
  11   4   2        0.20       -0.49      1.30 o 
 -11   5   2        1.92        2.11      1.46 o 
  -9   5   2       12.33       12.20      1.30 o 
  -8   5   2       97.42       95.95      2.93 o 
  -7   5   2        8.45        9.59      0.98 o 
  -6   5   2      461.33      468.85     10.25 o 
  -5   5   2      758.22      794.12     11.90 o 
  -4   5   2      428.38      447.37      6.84 o 
  -3   5   2      957.03     1047.83     15.47 o 
  -2   5   2     1054.57     1065.35     17.56 o 
  -1   5   2     2554.63     2636.80     27.18 o 
   0   5   2      596.04      575.10      5.46 o 
   1   5   2     2251.17     2425.57     28.94 o 
   2   5   2        1.21        1.21      0.21 o 
   3   5   2      143.20      115.88      1.36 o 
   4   5   2       39.19       42.64      0.55 o 
   5   5   2       42.59       39.21      0.74 o 
   6   5   2      312.98      283.41      3.84 o 
   7   5   2        3.39        3.34      0.69 o 
   8   5   2       69.04       68.48      2.03 o 
   9   5   2        0.19       -0.63      0.74 o 
  10   5   2       21.24       20.37      1.32 o 
 -11   6   2        9.58        8.94      1.63 o 
 -10   6   2        3.56        3.25      1.14 o 
  -9   6   2       35.35       36.27      1.95 o 
  -8   6   2        5.22        6.18      0.98 o 
  -7   6   2       27.05       26.02      1.46 o 
  -6   6   2      126.09      128.15      3.42 o 
  -5   6   2        1.74        2.04      0.46 o 
  -4   6   2      381.79      327.34      6.67 o 
  -3   6   2     2022.88     2170.22     31.68 o 
  -2   6   2      861.53      893.26     10.77 o 
  -1   6   2      643.21      656.05      6.89 o 
   0   6   2      152.12      179.17      2.01 o 
   1   6   2     2135.39     2322.77     28.34 o 
   2   6   2      177.38      144.57      3.25 o 
   3   6   2      155.62      136.29      2.09 o 
   4   6   2        0.20        1.98      0.18 o 
   5   6   2      289.83      281.35      3.23 o 
   6   6   2      119.68      109.40      2.36 o 
   7   6   2        3.81        3.66      0.74 o 
   8   6   2       21.25       21.01      1.20 o 
   9   6   2        6.00        7.18      0.97 o 
  10   6   2        9.66       10.79      1.09 o 
 -10   7   2        7.26        7.02      0.97 o 
  -9   7   2        2.30        1.30      0.98 o 
  -8   7   2       58.89       65.33      2.03 o 
  -7   7   2       21.13       20.65      1.30 o 
  -6   7   2      246.10      230.04      3.91 o 
  -5   7   2       52.81       52.68      1.87 o 
  -4   7   2        7.51        5.53      0.46 o 
  -3   7   2      232.85      276.35      4.37 o 
  -2   7   2       96.42      120.50      2.11 o 
  -1   7   2     1494.10     1580.67     16.36 o 
   0   7   2      752.79      676.12     10.06 o 
   1   7   2        3.24        2.14      0.26 o 
   2   7   2        1.58        2.38      0.55 o 
   3   7   2       70.26       79.74      1.07 o 
   4   7   2        0.01        0.51      0.17 o 
   5   7   2        3.33        3.18      0.32 o 
   6   7   2        1.09        0.83      0.62 o 
   7   7   2       16.08       16.39      1.03 o 
   8   7   2      109.57      100.70      2.36 o 
   9   7   2        8.23        9.89      1.03 o 
  10   7   2        0.47        1.22      0.92 o 
 -10   8   2        0.84       -0.78      0.78 o 
  -9   8   2        4.19        5.04      1.14 o 
  -8   8   2       16.39       15.32      0.97 o 
  -7   8   2        0.03        0.81      1.63 o 
  -6   8   2       52.99       53.45      1.43 o 
  -5   8   2      101.94      112.56      2.24 o 
  -4   8   2       90.40      102.85      3.98 o 
  -3   8   2        9.83        2.93      0.28 o 
  -2   8   2      975.42     1142.77     13.77 o 
  -1   8   2      665.40      696.12      9.06 o 
   0   8   2       26.54       39.33      0.58 o 
   1   8   2      507.27      590.41      8.71 o 
   2   8   2       16.32       10.29      0.71 o 
   3   8   2       60.17       62.83      1.05 o 
   4   8   2       10.15        6.58      0.31 o 
   5   8   2        1.51        0.74      0.44 o 
   6   8   2       35.02       32.06      2.44 o 
   7   8   2        0.11       -0.98      1.14 o 
   8   8   2        2.81        2.44      0.98 o 
   9   8   2       17.29       14.84      1.15 o 
  10   8   2        1.35        0.81      0.92 o 
 -10   9   2        0.07       -0.70      0.78 o 
  -9   9   2        9.29        8.13      1.30 o 
  -8   9   2       18.34       17.18      1.02 o 
  -7   9   2       56.67       53.08      1.48 o 
  -6   9   2        0.19        0.58      0.51 o 
  -5   9   2       51.39       47.55      1.32 o 
  -4   9   2      133.48      119.73      2.24 o 
  -3   9   2      212.56      251.25      3.32 o 
  -2   9   2        6.12        5.23      0.31 o 
  -1   9   2     2264.73     2650.39     27.30 o 
   0   9   2      839.20      905.53     10.05 o 
   1   9   2        1.07        1.09      0.19 o 
   2   9   2      384.52      427.29      4.42 o 
   3   9   2       59.00       50.41      0.72 o 
   4   9   2       43.90       42.11      0.74 o 
   5   9   2        0.94        0.64      0.42 o 
   6   9   2       28.02       27.48      1.95 o 
   7   9   2        6.49        5.63      1.06 o 
   8   9   2       63.16       57.51      1.79 o 
   9   9   2        0.18       -0.33      0.80 o 
  10   9   2        3.81        4.70      1.14 o 
 -10  10   2        1.82        1.25      1.06 o 
  -9  10   2        7.26        5.12      0.92 o 
  -8  10   2       16.12       12.86      0.90 o 
  -7  10   2        5.53        6.72      0.74 o 
  -6  10   2      290.42      268.62      4.54 o 
  -5  10   2        0.36        0.67      0.51 o 
  -4  10   2      644.29      656.52     10.00 o 
  -3  10   2      161.71      139.47      2.07 o 
  -2  10   2      188.24      165.18      2.35 o 
  -1  10   2       10.06        9.64      0.74 o 
   0  10   2      134.10      142.88      1.57 o 
   1  10   2        0.16        0.87      0.31 o 
   2  10   2      810.38      846.41     10.71 o 
   3  10   2      218.91      199.25      2.12 o 
   4  10   2        3.76        3.97      0.36 o 
   5  10   2        0.52        0.61      0.76 o 
   6  10   2      342.63      314.80      5.40 o 
   7  10   2        0.18        0.49      0.69 o 
   8  10   2        0.07       -0.33      0.80 o 
   9  10   2        0.08       -0.80      0.80 o 
  10  10   2        3.52        5.20      1.46 o 
 -10  11   2        0.38        0.16      1.14 o 
  -9  11   2        9.27        9.90      1.30 o 
  -8  11   2        7.57        8.15      0.78 o 
  -7  11   2       50.48       48.18      1.43 o 
  -6  11   2      105.78       97.71      2.13 o 
  -5  11   2      370.20      367.40      5.92 o 
  -4  11   2       96.52       90.78      1.56 o 
  -3  11   2       99.31      102.45      1.63 o 
  -2  11   2      181.96      178.07      2.50 o 
  -1  11   2       39.82       67.89      0.99 o 
   0  11   2      115.86       89.98      1.08 o 
   1  11   2     1153.97     1022.91     22.60 o 
   2  11   2       28.57       27.17      0.55 o 
   3  11   2      105.23       97.54      1.34 o 
   4  11   2      116.17      104.74      1.69 o 
   5  11   2      119.55      123.05      2.86 o 
   6  11   2       91.87       87.29      2.13 o 
   7  11   2        4.13        6.83      0.92 o 
   8  11   2       28.56       25.29      1.26 o 
   9  11   2        4.95        5.55      0.92 o 
 -10  12   2        8.10       11.06      1.46 o 
  -9  12   2        5.97        6.24      0.97 o 
  -8  12   2        5.17        6.85      0.66 o 
  -7  12   2        7.86        9.36      0.80 o 
  -6  12   2       10.23       10.20      1.30 o 
  -5  12   2       21.64       22.16      2.93 o 
  -4  12   2       39.41       34.37      0.93 o 
  -3  12   2      100.66       82.73      1.47 o 
  -2  12   2      104.87      111.06      1.72 o 
  -1  12   2      135.61      111.75      1.72 o 
   0  12   2      284.39      278.90      2.83 o 
   1  12   2      670.66      700.75      6.73 o 
   2  12   2        0.43        1.40      0.25 o 
   3  12   2      121.34      122.93      1.67 o 
   4  12   2      903.61      887.42     11.51 o 
   5  12   2        9.31        8.48      0.64 o 
   6  12   2      159.19      151.96      6.91 o 
   7  12   2       36.43       33.08      1.46 o 
   8  12   2        0.10        0.24      0.69 o 
   9  12   2        8.54       10.62      1.09 o 
  -9  13   2        0.00       -0.78      0.78 o 
  -8  13   2        2.49        4.21      0.59 o 
  -7  13   2        5.23        7.69      0.74 o 
  -6  13   2       10.08        7.21      0.74 o 
  -5  13   2       16.46       18.18      0.90 o 
  -4  13   2       44.12       36.16      0.97 o 
  -3  13   2      119.15      127.86      2.00 o 
  -2  13   2        8.23        8.91      0.72 o 
  -1  13   2       21.85       21.11      1.03 o 
   0  13   2      112.57      117.06      1.38 o 
   1  13   2        7.81        4.78      0.38 o 
   2  13   2        4.36        3.38      0.57 o 
   3  13   2       53.60       54.96      2.18 o 
   4  13   2       45.44       43.34      1.15 o 
   5  13   2      103.45      106.99      1.91 o 
   6  13   2       12.19       14.19      0.81 o 
   7  13   2        9.00       13.08      1.03 o 
   8  13   2        2.29        2.11      0.80 o 
   9  13   2        2.54        3.66      0.92 o 
  -9  14   2        0.59        0.99      0.86 o 
  -8  14   2        1.66        1.89      0.74 o 
  -7  14   2        3.43        3.35      0.56 o 
  -6  14   2        6.46        7.64      0.98 o 
  -5  14   2       68.02       58.64      1.55 o 
  -4  14   2      113.05       92.63      1.66 o 
  -3  14   2       32.14       31.32      1.13 o 
  -2  14   2        6.90        5.38      0.47 o 
  -1  14   2        3.11        2.43      0.38 o 
   0  14   2       35.87       40.03      1.92 o 
   1  14   2       85.59       77.14      2.57 o 
   3  14   2       66.88       67.30      1.18 o 
   4  14   2       34.61       33.03      1.00 o 
   5  14   2       34.69       30.77      1.00 o 
   6  14   2       64.49       56.83      1.37 o 
   7  14   2       19.93       15.02      1.38 o 
   8  14   2        2.58        2.96      0.86 o 
  -8  15   2       33.53       31.82      1.43 o 
  -7  15   2       25.99       24.20      0.98 o 
  -6  15   2        0.35        0.07      0.45 o 
  -5  15   2       24.92       21.46      0.86 o 
  -4  15   2        4.45        4.48      0.53 o 
  -3  15   2       30.39       25.67      0.85 o 
  -2  15   2      417.60      370.37      4.91 o 
  -1  15   2       27.37       23.86      0.89 o 
   0  15   2       73.13       70.41      1.84 o 
   1  15   2       52.98       48.46      0.95 o 
   2  15   2      177.56      169.28      2.20 o 
   3  15   2        3.99        2.21      0.38 o 
   4  15   2       21.09       18.01      0.81 o 
   5  15   2        3.73        2.67      0.53 o 
   6  15   2       27.00       25.70      0.97 o 
   7  15   2        7.58        8.47      0.92 o 
   8  15   2        4.39        5.90      1.46 o 
  -8  16   2        0.00        0.38      0.74 o 
  -7  16   2       14.29        9.68      0.90 o 
  -6  16   2        1.24        1.48      0.55 o 
  -5  16   2       11.65       11.42      0.64 o 
  -4  16   2       40.36       35.45      1.00 o 
  -3  16   2       52.36       53.84      1.22 o 
  -2  16   2        8.30        9.33      0.62 o 
  -1  16   2      417.34      385.49      5.10 o 
   0  16   2       16.56       15.79      0.92 o 
   1  16   2       71.83       73.10      1.72 o 
   2  16   2       20.06       22.55      0.81 o 
   3  16   2        4.51        4.58      0.44 o 
   4  16   2       36.92       40.02      1.09 o 
   5  16   2       68.21       61.81      1.41 o 
   6  16   2       35.71       35.12      1.12 o 
   7  16   2        0.06        0.81      0.80 o 
   8  16   2        0.58        1.95      1.30 o 
  -8  17   2        5.87        7.48      1.46 o 
  -7  17   2        0.03        0.04      0.55 o 
  -6  17   2       50.91       51.22      1.34 o 
  -5  17   2       13.13       15.81      0.81 o 
  -4  17   2        2.40        2.02      0.50 o 
  -3  17   2       57.58       54.37      1.25 o 
  -2  17   2        1.39        2.32      0.62 o 
  -1  17   2       40.61       40.63      1.03 o 
   0  17   2      151.82      148.56      2.87 o 
   1  17   2       92.50       87.77      1.95 o 
   2  17   2      110.28      106.47      2.58 o 
   3  17   2        2.37        4.16      0.50 o 
   4  17   2        1.97        3.65      0.53 o 
   5  17   2        0.19        1.02      0.55 o 
   6  17   2        0.02        0.06      0.53 o 
   7  17   2       14.76       16.48      1.26 o 
  -7  18   2       13.13       16.49      0.93 o 
  -6  18   2        0.82        0.21      0.62 o 
  -5  18   2        0.02       -0.05      0.47 o 
  -4  18   2        0.69        1.18      0.50 o 
  -3  18   2       96.30       99.61      1.81 o 
  -2  18   2        5.71        7.44      0.64 o 
  -1  18   2       89.72       90.36      1.66 o 
   0  18   2        1.03        1.63      0.57 o 
   1  18   2        1.10        0.31      0.51 o 
   2  18   2       34.64       39.21      2.36 o 
   3  18   2        7.07        9.50      0.66 o 
   4  18   2       66.41       66.86      3.01 o 
   5  18   2        0.08       -0.34      0.53 o 
   6  18   2        0.14       -0.06      0.53 o 
   7  18   2        0.41        0.65      1.14 o 
  -6  19   2        5.75        7.14      0.86 o 
  -5  19   2        6.76        7.67      1.07 o 
  -4  19   2       64.72       65.84      1.50 o 
  -3  19   2        1.24        0.87      0.47 o 
  -2  19   2       27.27       29.93      0.97 o 
  -1  19   2        4.25        5.71      0.56 o 
   0  19   2        6.55        4.62      0.62 o 
   1  19   2        0.06       -0.16      0.49 o 
   2  19   2       16.54       17.93      0.97 o 
   3  19   2        0.33        0.41      0.52 o 
   4  19   2        5.71        6.15      0.80 o 
   5  19   2        1.01        0.57      0.69 o 
   6  19   2       12.78       15.43      0.93 o 
  -6  20   2        9.45        8.11      0.97 o 
  -5  20   2        1.60        1.19      0.59 o 
  -4  20   2        6.77        7.53      0.68 o 
  -3  20   2       12.69       10.80      0.94 o 
  -2  20   2        2.08        0.92      0.47 o 
  -1  20   2        0.00       -0.46      0.46 o 
   0  20   2        3.84        3.31      0.62 o 
   1  20   2        2.65        1.87      0.57 o 
   2  20   2        0.16        0.98      0.57 o 
   3  20   2       25.47       20.71      1.09 o 
   4  20   2        2.19        3.26      0.69 o 
   5  20   2        0.97        0.00      0.89 o 
  -5  21   2       14.13       16.11      1.79 o 
  -4  21   2        1.94        0.64      0.53 o 
  -3  21   2        0.00       -0.49      0.61 o 
  -2  21   2       10.85       11.31      1.38 o 
  -1  21   2       14.55       16.28      1.03 o 
   0  21   2        1.64        1.22      0.57 o 
   1  21   2       21.72       17.62      1.54 o 
   2  21   2       12.70       12.97      0.97 o 
   3  21   2        4.90        4.09      1.06 o 
   4  21   2        8.81        9.59      1.30 o 
  -4  22   2       18.07       19.17      1.15 o 
  -3  22   2       29.22       30.21      1.09 o 
  -2  22   2        0.75        0.57      0.57 o 
  -1  22   2       28.16       28.15      1.20 o 
   0  22   2        0.83        1.37      0.98 o 
   1  22   2        4.83        5.67      0.74 o 
   2  22   2        1.82        1.46      0.69 o 
   3  22   2        9.62        9.77      0.92 o 
  -1  23   2       20.34       21.56      1.15 o 
   0  23   2        0.34        0.08      0.57 o 
   1  23   2       26.87       31.79      1.38 o 
   2  23   2        2.00        2.76      0.98 o 
 -10   1   3        2.17        2.11      0.98 o 
  -9   1   3       17.71       16.34      1.03 o 
  -8   1   3       16.55       14.83      0.98 o 
  -7   1   3       24.72       22.69      0.92 o 
  -6   1   3        0.43        1.17      0.30 o 
  -5   1   3       14.07       14.80      0.81 o 
  -4   1   3        1.17        2.17      0.51 o 
  -3   1   3        9.45        8.42      0.38 o 
  -2   1   3      360.84      377.58      5.45 o 
  -1   1   3     5517.00     5990.54     70.82 o 
   0   1   3        0.39        2.60      0.33 o 
   1   1   3        0.03        2.83      0.35 o 
   2   1   3      188.41      187.70      1.92 o 
   3   1   3        0.69        0.13      0.19 o 
   4   1   3        0.40        2.01      0.68 o 
   5   1   3      136.02      134.27      1.77 o 
   6   1   3      538.57      554.83      6.24 o 
   7   1   3       90.47       86.06      1.38 o 
   8   1   3        0.90        2.70      0.56 o 
   9   1   3        5.54        5.34      1.06 o 
  10   1   3        0.04        0.00      1.14 o 
 -10   2   3        1.17        0.81      0.98 o 
  -9   2   3       20.43       19.93      1.03 o 
  -8   2   3       16.92       16.59      1.30 o 
  -7   2   3       50.52       51.78      2.11 o 
  -6   2   3      210.26      190.40      3.28 o 
  -5   2   3       54.10       52.00      0.93 o 
  -4   2   3      846.09      813.79      9.86 o 
  -3   2   3      433.52      499.86      6.10 o 
  -2   2   3      387.18      373.41      4.60 o 
  -1   2   3      701.73      729.77      8.79 o 
   1   2   3     7329.69     7494.02     77.81 o 
   2   2   3        4.56        9.52      0.40 o 
   3   2   3      366.87      331.89      3.30 o 
   4   2   3      245.43      257.05      2.99 o 
   5   2   3      401.99      398.50      5.00 o 
   6   2   3       34.75       30.76      0.85 o 
   7   2   3        7.82        9.68      0.61 o 
   8   2   3      151.32      149.91      2.11 o 
   9   2   3       16.25       19.44      1.15 o 
  10   2   3        2.26        1.87      0.80 o 
 -10   3   3       20.48       21.30      1.63 o 
  -9   3   3       31.41       28.78      1.63 o 
  -8   3   3        3.81        6.18      0.69 o 
  -7   3   3      180.84      167.57      5.77 o 
  -6   3   3      112.74      103.92      2.01 o 
  -5   3   3       19.28       22.61      0.80 o 
  -4   3   3      230.68      245.59      3.16 o 
  -3   3   3     1329.93     1399.37     16.71 o 
  -2   3   3      249.22      183.84      2.38 o 
  -1   3   3     2404.35     2528.74     30.01 o 
   0   3   3       83.19       78.24      1.38 o 
   1   3   3     1208.39     1190.58     12.51 o 
   2   3   3      326.65      405.47      3.97 o 
   3   3   3       33.80       36.65      0.75 o 
   4   3   3     1661.04     1725.01     16.33 o 
   5   3   3      122.08      112.27      1.54 o 
   6   3   3      328.26      321.68      3.78 o 
   7   3   3       11.04       10.55      0.59 o 
   8   3   3       49.21       51.47      1.61 o 
   9   3   3       10.99        9.97      0.97 o 
  10   3   3        2.27        0.51      0.98 o 
  -9   4   3       12.88        9.11      1.14 o 
  -8   4   3        1.36        1.19      0.51 o 
  -7   4   3       18.31       17.69      0.92 o 
  -6   4   3       24.52       23.42      0.92 o 
  -5   4   3      609.20      618.30      9.37 o 
  -4   4   3      412.18      368.82      4.63 o 
  -3   4   3       57.39       53.53      1.69 o 
  -2   4   3        0.98        0.41      0.13 o 
  -1   4   3      464.58      494.74      6.04 o 
   0   4   3      909.25     1050.73     11.07 o 
   1   4   3      426.93      370.55      4.02 o 
   2   4   3      953.89     1026.46      9.64 o 
   3   4   3     2725.51     2752.31     32.76 o 
   4   4   3        0.04        1.78      0.24 o 
   5   4   3        1.61        2.48      0.34 o 
   6   4   3       69.71       71.96      1.40 o 
   7   4   3        6.38        6.41      0.89 o 
   8   4   3       49.50       49.51      1.95 o 
   9   4   3        0.99        0.10      0.74 o 
  10   4   3        4.16        4.47      0.92 o 
  -9   5   3        4.95        5.07      0.73 o 
  -8   5   3        0.01        0.05      0.51 o 
  -7   5   3       92.87       93.11      1.95 o 
  -6   5   3        0.94        1.97      0.73 o 
  -5   5   3        6.04        7.86      1.22 o 
  -4   5   3        0.01        0.24      0.34 o 
  -3   5   3       33.52       47.15      0.85 o 
  -2   5   3       56.91       45.51      0.77 o 
  -1   5   3      335.46      299.03      3.72 o 
   0   5   3      711.37      763.10      8.08 o 
   1   5   3        9.25       11.46      0.40 o 
   2   5   3      322.69      421.95      4.08 o 
   3   5   3       42.86       46.88      0.86 o 
   4   5   3        9.83       11.60      0.37 o 
   5   5   3       11.38       11.35      0.62 o 
   6   5   3       60.79       62.92      1.66 o 
   7   5   3        1.84        1.38      0.69 o 
   8   5   3        4.06        3.99      0.80 o 
   9   5   3        3.91        4.21      0.86 o 
  10   5   3        0.73        0.57      0.80 o 
  -9   6   3        8.87        9.02      1.22 o 
  -8   6   3       34.16       37.38      1.32 o 
  -7   6   3      105.61      107.17      2.18 o 
  -6   6   3      202.21      199.74      6.34 o 
  -5   6   3       51.24       46.53      1.20 o 
  -4   6   3      127.87      127.36      2.30 o 
  -3   6   3      277.74      275.56      8.49 o 
  -2   6   3       75.19       76.76      1.15 o 
  -1   6   3      548.19      562.45      6.85 o 
   0   6   3      743.47      873.24      8.26 o 
   1   6   3       61.65       74.82      1.16 o 
   2   6   3      368.71      481.66      4.65 o 
   3   6   3      416.94      408.29      5.14 o 
   4   6   3      100.64      120.97      1.58 o 
   5   6   3       14.65       15.98      0.67 o 
   6   6   3        3.56        4.70      0.53 o 
   7   6   3        6.52        6.55      0.89 o 
   8   6   3       16.14       17.59      1.15 o 
   9   6   3        0.22       -0.06      0.81 o 
  10   6   3       12.83       10.64      1.46 o 
 -10   7   3        0.39        0.49      0.98 o 
  -9   7   3       10.31       12.47      0.97 o 
  -8   7   3      130.83      120.78      2.53 o 
  -7   7   3       67.22       61.07      1.61 o 
  -6   7   3       83.75       81.36      1.95 o 
  -5   7   3       37.93       34.24      1.03 o 
  -4   7   3       21.37       14.56      0.81 o 
  -3   7   3      890.47      904.26     13.51 o 
  -2   7   3        2.97        1.95      0.33 o 
  -1   7   3       54.04       50.26      0.77 o 
   0   7   3     1430.66     1630.38     15.26 o 
   1   7   3      587.71      638.83      6.10 o 
   2   7   3       10.41       10.91      0.45 o 
   3   7   3       10.92       17.01      0.55 o 
   4   7   3      155.33      150.99      2.09 o 
   5   7   3       74.13       72.28      1.34 o 
   6   7   3      110.04      103.84      2.30 o 
   7   7   3        4.54        4.65      0.80 o 
   8   7   3       30.43       29.09      1.32 o 
   9   7   3        1.51        1.22      0.80 o 
  10   7   3        1.05        0.39      0.86 o 
 -10   8   3        7.39        8.46      1.30 o 
  -9   8   3       11.39        9.26      0.86 o 
  -8   8   3       11.37        9.08      0.86 o 
  -7   8   3        1.44        1.23      0.65 o 
  -6   8   3      478.09      455.59      7.24 o 
  -5   8   3      156.39      143.43      2.64 o 
  -4   8   3       25.47       21.65      0.86 o 
  -3   8   3       98.27       77.26      1.61 o 
  -2   8   3     2379.73     2548.03     40.37 o 
  -1   8   3      330.68      352.50      3.84 o 
   0   8   3      601.68      645.08      6.16 o 
   1   8   3     1463.90     1520.17     15.01 o 
   2   8   3      227.69      216.56      2.68 o 
   3   8   3       82.06       61.35      0.92 o 
   4   8   3      149.21      149.33      2.61 o 
   5   8   3       61.02       60.75      1.24 o 
   6   8   3        7.52        8.00      0.80 o 
   7   8   3       15.60       19.10      1.71 o 
   8   8   3       36.35       37.16      1.49 o 
   9   8   3        7.72        9.51      1.03 o 
  10   8   3        6.19        6.10      1.38 o 
 -10   9   3        0.04        0.33      0.98 o 
  -9   9   3        9.18       11.36      1.14 o 
  -8   9   3       15.71       17.55      1.14 o 
  -7   9   3      122.45      120.38      2.47 o 
  -6   9   3       15.75       14.75      1.14 o 
  -5   9   3      303.81      310.87      5.53 o 
  -4   9   3       25.80       22.13      0.97 o 
  -3   9   3      154.53      163.69      2.87 o 
  -2   9   3     1027.92     1014.30     12.30 o 
  -1   9   3      686.70      632.05      6.69 o 
   0   9   3      524.56      480.16      6.10 o 
   1   9   3       47.01       65.16      0.87 o 
   2   9   3       53.24       45.69      0.98 o 
   3   9   3      147.90      152.40      1.90 o 
   4   9   3       27.43       26.32      0.64 o 
   5   9   3       36.64       37.89      1.26 o 
   6   9   3       69.40       63.71      1.72 o 
   7   9   3       73.33       75.91      2.01 o 
   8   9   3        8.68       11.92      1.22 o 
   9   9   3        4.12        4.10      0.92 o 
 -10  10   3        3.29        6.83      1.30 o 
  -9  10   3       21.81       19.75      1.22 o 
  -8  10   3        2.83        4.23      0.69 o 
  -7  10   3       42.79       37.33      1.32 o 
  -6  10   3        0.14        0.18      0.51 o 
  -5  10   3      164.39      161.37      2.99 o 
  -4  10   3      252.92      261.28      4.37 o 
  -3  10   3      157.75      139.30      2.53 o 
  -2  10   3       61.62       67.20      1.22 o 
  -1  10   3       53.40       86.98      1.55 o 
   0  10   3        1.03        4.19      0.30 o 
   1  10   3       52.43       47.52      0.77 o 
   2  10   3      192.23      172.37      2.11 o 
   3  10   3        7.78        5.98      0.31 o 
   4  10   3       89.45       80.20      1.23 o 
   5  10   3        0.05       -0.98      0.98 o 
   6  10   3       45.86       46.22      1.49 o 
   7  10   3        5.70        7.16      1.30 o 
   8  10   3        0.00       -0.57      0.89 o 
   9  10   3        0.87        1.06      0.80 o 
 -10  11   3        4.16        2.76      1.14 o 
  -9  11   3        7.58        8.76      0.86 o 
  -8  11   3        0.33        1.05      0.62 o 
  -7  11   3        0.13        1.02      0.62 o 
  -6  11   3        3.01        2.18      0.54 o 
  -5  11   3      120.56      111.65      2.30 o 
  -4  11   3       34.69       45.96      1.26 o 
  -3  11   3        0.02        1.02      0.43 o 
  -2  11   3        0.06        0.43      0.28 o 
  -1  11   3      174.82      190.15      2.65 o 
   0  11   3        4.22        4.66      0.29 o 
   1  11   3        1.55        5.08      0.33 o 
   2  11   3      137.75      139.56      1.79 o 
   3  11   3       45.38       44.00      0.73 o 
   5  11   3       33.98       34.09      1.26 o 
   6  11   3       52.03       49.13      1.61 o 
   7  11   3        0.11       -0.08      0.69 o 
   8  11   3        4.78        5.05      0.92 o 
   9  11   3        1.13        0.73      1.22 o 
  -9  12   3        0.05       -0.30      0.62 o 
  -8  12   3       27.59       27.01      1.20 o 
  -7  12   3       14.46       13.60      0.97 o 
  -6  12   3        0.07        0.27      0.51 o 
  -5  12   3       64.32       56.24      1.71 o 
  -4  12   3      381.50      348.20      5.63 o 
  -3  12   3       54.34       54.62      1.13 o 
  -2  12   3       42.43       37.81      0.90 o 
  -1  12   3      123.83      126.02      2.37 o 
   0  12   3        9.04        7.73      0.39 o 
   1  12   3      162.47      155.46      1.93 o 
   2  12   3       14.22       13.92      0.58 o 
   3  12   3       32.95       30.77      0.82 o 
   4  12   3      110.04      115.31      1.94 o 
   5  12   3        2.19        0.07      0.98 o 
   6  12   3        2.15        3.10      0.80 o 
   7  12   3        0.92        1.13      0.74 o 
   8  12   3        0.78       -0.80      0.80 o 
   9  12   3        8.39        7.16      1.46 o 
  -9  13   3        2.12        2.11      1.14 o 
  -8  13   3        0.91        1.77      0.62 o 
  -7  13   3        7.10       10.64      0.86 o 
  -6  13   3       23.83       24.70      1.09 o 
  -5  13   3       54.58       48.09      1.38 o 
  -4  13   3      101.97       96.92      2.07 o 
  -3  13   3      132.82      127.29      2.00 o 
  -2  13   3      290.32      260.23      3.54 o 
  -1  13   3      116.17      105.35      1.69 o 
   0  13   3       91.32       85.02      1.50 o 
   1  13   3        0.05        0.34      0.25 o 
   2  13   3      318.69      303.68      3.15 o 
   3  13   3       64.62       71.34      1.18 o 
   4  13   3      110.92      107.74      1.87 o 
   5  13   3       20.89       22.55      1.15 o 
   6  13   3       52.53       51.93      1.63 o 
   7  13   3        2.85        4.00      0.86 o 
   8  13   3        4.62        4.31      0.92 o 
  -9  14   3        6.48        8.78      1.63 o 
  -8  14   3        2.10        1.02      0.62 o 
  -7  14   3       26.77       26.43      1.15 o 
  -6  14   3       91.51       91.31      2.13 o 
  -5  14   3       27.74       32.83      1.20 o 
  -4  14   3        0.43        1.95      0.57 o 
  -3  14   3      141.20      117.84      1.91 o 
  -2  14   3       39.45       38.85      0.94 o 
  -1  14   3        1.16        2.50      0.38 o 
   0  14   3        6.52        5.87      0.47 o 
   1  14   3      230.85      222.17      3.39 o 
   2  14   3      226.87      226.52      2.47 o 
   3  14   3       35.33       34.43      1.00 o 
   4  14   3       86.75       89.17      1.66 o 
   5  14   3        2.94        3.97      0.57 o 
   6  14   3        0.58        0.57      0.69 o 
   7  14   3        4.85       10.24      1.03 o 
   8  14   3        8.08       10.71      1.09 o 
  -8  15   3       30.90       29.42      1.12 o 
  -7  15   3       34.11       35.65      1.32 o 
  -6  15   3       15.17       11.75      0.90 o 
  -5  15   3        0.92        0.31      0.51 o 
  -4  15   3       26.58       25.45      1.03 o 
  -3  15   3       40.76       31.51      0.87 o 
  -2  15   3       49.69       57.69      1.22 o 
  -1  15   3        5.78        3.96      0.47 o 
   0  15   3      548.37      538.01      6.82 o 
   1  15   3       19.64       21.30      1.30 o 
   2  15   3       10.00        8.76      0.62 o 
   3  15   3      108.21      103.99      1.93 o 
   4  15   3        0.01        0.33      0.45 o 
   5  15   3       18.88       24.49      0.93 o 
   6  15   3       22.95       26.11      1.32 o 
   7  15   3        2.10        2.11      0.80 o 
   8  15   3        2.82        3.25      1.30 o 
  -8  16   3        1.88        0.49      0.69 o 
  -7  16   3        4.00        3.80      0.74 o 
  -6  16   3        0.24        0.65      0.62 o 
  -5  16   3       39.73       35.55      1.32 o 
  -4  16   3        1.37        2.14      0.47 o 
  -3  16   3        3.19        0.96      0.40 o 
  -2  16   3        4.21        7.28      0.56 o 
  -1  16   3        3.69        2.39      0.47 o 
   0  16   3        8.09        9.54      0.66 o 
   1  16   3        0.20        0.89      0.33 o 
   2  16   3        1.24        2.08      0.40 o 
   3  16   3        2.19        3.57      0.53 o 
   4  16   3        0.04       -0.43      0.43 o 
   5  16   3        1.84        1.15      0.69 o 
   6  16   3        3.95        4.19      1.30 o 
   7  16   3        4.38        7.41      1.03 o 
  -7  17   3        0.00       -0.51      0.55 o 
  -6  17   3        3.71        3.58      0.61 o 
  -5  17   3       41.08       39.85      1.38 o 
  -4  17   3        7.42        7.57      0.62 o 
  -3  17   3        5.22        6.08      0.56 o 
  -2  17   3       55.93       50.25      1.19 o 
  -1  17   3      190.38      166.39      2.57 o 
   0  17   3       18.56       14.13      0.72 o 
   1  17   3       16.59       14.33      0.86 o 
   2  17   3        9.03        7.65      0.69 o 
   3  17   3        0.63        0.25      0.51 o 
   4  17   3        0.35        0.25      0.50 o 
   5  17   3        0.12        1.17      0.53 o 
   6  17   3       16.60       18.68      1.26 o 
   7  17   3        1.75        1.91      0.86 o 
  -7  18   3       33.08       35.35      1.48 o 
  -6  18   3        1.80        1.45      0.62 o 
  -5  18   3       18.46       18.49      1.30 o 
  -4  18   3        0.33        1.03      0.56 o 
  -3  18   3        1.44        1.53      0.50 o 
  -2  18   3        2.99        1.97      0.47 o 
  -1  18   3       13.17       11.09      0.66 o 
   0  18   3        0.10        0.77      0.40 o 
   1  18   3       36.49       34.59      1.20 o 
   2  18   3       70.21       70.83      1.72 o 
   3  18   3        8.33        9.58      0.86 o 
   4  18   3       34.18       36.27      1.38 o 
   5  18   3        0.92        1.80      0.62 o 
   6  18   3        1.67        1.95      0.80 o 
  -6  19   3        0.06        0.08      0.69 o 
  -5  19   3        0.55       -0.57      0.57 o 
  -4  19   3        4.34        4.39      0.59 o 
  -3  19   3       56.23       45.58      1.16 o 
  -2  19   3       32.88       38.16      1.09 o 
  -1  19   3       16.26       18.24      0.81 o 
   0  19   3        0.17       -0.49      0.49 o 
   1  19   3        6.69        5.95      0.69 o 
   2  19   3       39.71       32.04      1.15 o 
   3  19   3        9.54       13.99      1.30 o 
   4  19   3       16.97       21.26      2.60 o 
   5  19   3       17.70       20.46      1.20 o 
   6  19   3        0.27        0.18      0.74 o 
  -5  20   3       27.60       27.57      1.26 o 
  -4  20   3       20.65       24.68      1.12 o 
  -3  20   3       26.78       27.37      0.97 o 
  -2  20   3        3.99        1.63      0.47 o 
  -1  20   3       19.97       19.19      1.22 o 
   0  20   3        9.52        9.47      0.86 o 
   1  20   3        0.66        2.20      0.57 o 
   2  20   3        8.70       11.01      0.92 o 
   3  20   3        0.92        0.65      0.81 o 
   4  20   3        2.71        2.16      0.74 o 
   5  20   3        0.02        0.33      0.69 o 
  -4  21   3        2.23        3.28      0.59 o 
  -3  21   3        0.17       -0.47      0.47 o 
  -2  21   3        0.33        1.26      0.50 o 
  -1  21   3       38.48       42.77      1.49 o 
   0  21   3        7.33        9.11      0.80 o 
   1  21   3       12.11       11.89      0.92 o 
   2  21   3       15.66       15.64      1.03 o 
   3  21   3        0.27        0.00      0.81 o 
   4  21   3       11.89       12.68      1.46 o 
  -3  22   3        0.56        0.33      0.81 o 
  -2  22   3        1.28        0.81      0.69 o 
  -1  22   3        1.38        0.16      0.57 o 
   0  22   3        0.84        1.06      0.62 o 
   1  22   3        6.71        6.29      0.80 o 
   2  22   3        0.56        0.41      0.73 o 
   3  22   3        0.84        0.33      0.81 o 
   0  23   3       12.46       12.03      1.46 o 
 -10   0   4        1.75        1.30      0.98 o 
  -9   0   4       37.50       38.05      1.95 o 
  -8   0   4       32.48       33.83      1.79 o 
  -7   0   4       82.15       82.45      2.60 o 
  -6   0   4      163.70      160.71      3.66 o 
  -5   0   4       64.82       67.49      1.95 o 
  -4   0   4      291.16      358.10      7.81 o 
  -3   0   4       11.65       13.17      0.81 o 
  -2   0   4     2716.67     3261.75     66.84 o 
  -1   0   4      152.52      211.09      3.33 o 
   0   0   4     6183.50     6723.53     97.46 o 
   1   0   4      898.74      876.43     12.94 o 
   2   0   4      636.03      640.10      7.94 o 
   3   0   4      107.79      105.71      1.95 o 
   4   0   4        4.07        7.40      0.69 o 
   5   0   4       11.29       13.13      0.80 o 
   6   0   4      203.21      224.51      3.97 o 
   7   0   4        8.16        8.41      0.80 o 
   8   0   4       51.68       56.93      1.87 o 
   9   0   4        2.29        3.62      0.80 o 
 -10   1   4        1.82        3.04      0.69 o 
  -9   1   4       51.33       49.78      1.71 o 
  -8   1   4        2.34        2.48      0.57 o 
  -7   1   4        0.56        0.16      0.65 o 
  -6   1   4       18.59       21.31      0.86 o 
  -5   1   4      155.54      160.44      2.25 o 
  -4   1   4      133.77      173.63      2.38 o 
  -3   1   4     1051.05     1098.13     13.21 o 
  -2   1   4       69.01       70.42      1.95 o 
  -1   1   4      656.88      654.23      7.92 o 
   0   1   4      165.87      212.28      4.58 o 
   1   1   4      935.75     1019.70     10.61 o 
   2   1   4      719.42      770.23      6.72 o 
   3   1   4      180.77      161.18      2.21 o 
   4   1   4      317.47      282.97      3.31 o 
   5   1   4       50.31       48.22      0.91 o 
   6   1   4       83.16       92.16      1.42 o 
   7   1   4        9.73       13.33      0.69 o 
   8   1   4       10.98        9.93      0.65 o 
   9   1   4        0.98        2.23      0.62 o 
  10   1   4        0.44       -0.81      1.14 o 
 -11   2   4        1.14        0.65      0.98 o 
 -10   2   4        0.18       -0.57      0.57 o 
  -9   2   4        0.98        0.08      0.57 o 
  -8   2   4        0.17        0.65      0.65 o 
  -7   2   4       17.34       17.24      0.92 o 
  -6   2   4        0.01        0.33      0.46 o 
  -5   2   4      230.18      234.15      3.10 o 
  -4   2   4      540.98      558.21      6.85 o 
  -3   2   4       12.90       11.73      1.30 o 
  -2   2   4     1167.95     1349.24     16.15 o 
  -1   2   4        8.13        4.96      0.30 o 
   0   2   4      263.06      190.91      2.50 o 
   1   2   4      406.06      479.30      5.18 o 
   2   2   4      127.36      128.43      1.26 o 
   3   2   4      260.93      271.48      3.15 o 
   4   2   4       24.89       31.06      0.71 o 
   5   2   4       69.37       69.55      1.14 o 
   6   2   4       60.16       65.87      1.18 o 
   7   2   4       44.72       49.57      1.06 o 
   8   2   4       23.00       23.41      1.34 o 
   9   2   4        3.49        4.91      0.86 o 
  10   2   4        2.20        2.65      0.86 o 
 -11   3   4        1.74       -0.33      0.98 o 
 -10   3   4        4.52        2.76      0.69 o 
  -9   3   4        3.09        0.65      0.81 o 
  -8   3   4       16.00       15.45      1.30 o 
  -7   3   4       82.04       86.55      1.89 o 
  -6   3   4       85.84       82.20      2.28 o 
  -5   3   4        0.00        2.60      0.65 o 
  -4   3   4      104.67      109.52      1.59 o 
  -3   3   4      155.58      181.15      2.91 o 
  -2   3   4       73.93       67.61      1.68 o 
  -1   3   4      391.91      448.69      5.54 o 
   0   3   4     1294.84     1442.26     24.07 o 
   1   3   4       38.64       43.00      0.71 o 
   2   3   4      170.25      194.15      2.25 o 
   3   3   4       86.16       79.72      1.01 o 
   4   3   4      259.59      265.81      3.15 o 
   5   3   4        7.69        7.90      0.59 o 
   6   3   4        3.07        4.01      0.44 o 
   7   3   4        0.95        0.50      0.53 o 
   8   3   4        7.00        5.19      0.66 o 
   9   3   4        1.86        1.22      0.80 o 
  10   3   4        0.06       -0.08      1.87 o 
 -11   4   4        1.26        2.28      1.14 o 
 -10   4   4        5.00        3.74      0.98 o 
  -9   4   4        6.29        4.39      0.98 o 
  -8   4   4       27.35       27.00      1.63 o 
  -7   4   4       30.89       33.50      1.15 o 
  -6   4   4        1.80        4.64      0.57 o 
  -5   4   4        2.51        2.54      0.49 o 
  -4   4   4      280.44      288.21      4.66 o 
  -3   4   4        3.10        5.44      0.79 o 
  -2   4   4       47.45       46.46      0.81 o 
  -1   4   4      531.16      556.00      6.82 o 
   0   4   4      543.06      592.20      8.85 o 
   1   4   4      159.75      120.34      1.46 o 
   2   4   4     1544.84     1680.62     19.38 o 
   3   4   4      536.44      551.31      6.34 o 
   4   4   4       76.85       77.92      1.18 o 
   5   4   4        3.21        3.31      0.38 o 
   6   4   4       17.41       16.51      0.75 o 
   7   4   4       45.65       44.44      1.41 o 
   8   4   4        3.22        0.49      0.81 o 
   9   4   4        9.94       11.76      1.09 o 
  10   4   4        1.11        1.21      0.86 o 
 -10   5   4       19.95       19.68      1.63 o 
  -9   5   4        0.39       -0.33      0.81 o 
  -8   5   4        0.05       -0.07      0.65 o 
  -7   5   4        4.09        4.49      0.62 o 
  -6   5   4      153.15      160.81      2.93 o 
  -5   5   4      176.10      179.75      3.16 o 
  -4   5   4      352.93      372.47     12.03 o 
  -3   5   4      650.70      639.41      7.82 o 
  -2   5   4      671.83      654.03      7.98 o 
  -1   5   4       22.76       17.51      0.91 o 
   0   5   4        2.13        2.07      0.28 o 
   1   5   4        8.64       11.77      0.47 o 
   2   5   4       27.23       18.60      0.62 o 
   3   5   4       27.29       41.26      0.74 o 
   4   5   4      827.99      845.75      9.22 o 
   5   5   4      103.53      104.58      1.80 o 
   6   5   4       34.23       31.71      0.93 o 
   7   5   4        8.97       10.82      0.75 o 
   8   5   4        1.21        0.64      1.22 o 
   9   5   4        0.00        0.49      0.80 o 
  10   5   4        4.35        7.44      1.03 o 
 -10   6   4        0.48       -0.16      0.98 o 
  -9   6   4        0.61        0.08      0.57 o 
  -8   6   4        0.89       -0.05      0.51 o 
  -7   6   4      171.89      168.27      4.39 o 
  -6   6   4       62.48       60.60      1.55 o 
  -5   6   4      486.78      494.45      7.76 o 
  -4   6   4      108.46      101.49      1.95 o 
  -3   6   4       21.81       22.16      0.98 o 
  -2   6   4       59.63       60.83      1.07 o 
  -1   6   4      210.68      199.40      2.63 o 
   0   6   4     1336.33     1323.20     18.99 o 
   1   6   4      436.90      379.36      5.93 o 
   2   6   4        2.88        5.88      0.33 o 
   3   6   4        2.12        4.15      0.30 o 
   4   6   4       46.82       43.44      0.96 o 
   5   6   4       63.56       65.21      1.31 o 
   6   6   4       14.35       13.82      0.72 o 
   7   6   4       66.89       68.47      1.84 o 
   8   6   4       25.02       31.96      1.38 o 
   9   6   4       19.61       17.48      1.26 o 
  10   6   4        0.05       -0.80      0.80 o 
 -10   7   4        0.40       -0.33      0.98 o 
  -9   7   4        9.14        9.59      0.86 o 
  -8   7   4       80.93       77.53      1.89 o 
  -7   7   4       30.72       28.05      1.15 o 
  -6   7   4       34.95       34.84      1.15 o 
  -5   7   4       54.49       61.90      1.49 o 
  -4   7   4       53.00       52.84      1.54 o 
  -3   7   4       49.38       38.71      1.03 o 
  -2   7   4      917.18      914.14     11.08 o 
  -1   7   4        2.98        3.44      0.57 o 
   0   7   4       95.39       87.08      1.16 o 
   1   7   4      147.81      151.57      2.45 o 
   2   7   4      242.12      245.94      2.51 o 
   3   7   4       57.31       47.06      0.82 o 
   4   7   4        1.97        4.31      0.56 o 
   5   7   4        4.69        4.26      0.47 o 
   7   7   4       38.13       38.26      1.43 o 
   8   7   4       10.66       12.88      1.15 o 
   9   7   4        1.20        0.89      0.80 o 
 -10   8   4        6.27        5.80      0.80 o 
  -9   8   4        4.60        3.99      0.69 o 
  -8   8   4        0.90        0.78      0.62 o 
  -7   8   4       51.01       51.56      1.49 o 
  -6   8   4        7.91        7.73      0.69 o 
  -5   8   4      134.18      123.11      2.41 o 
  -4   8   4      111.36      109.13      2.18 o 
  -3   8   4      200.96      188.32      3.82 o 
  -2   8   4       43.02       41.56      1.09 o 
  -1   8   4        0.20        2.89      0.87 o 
   0   8   4       40.96       38.07      0.73 o 
   1   8   4        4.05        7.91      0.35 o 
   2   8   4       83.46       79.92      1.00 o 
   3   8   4        6.48        7.94      0.42 o 
   4   8   4       60.92       58.22      1.19 o 
   5   8   4       60.04       60.61      1.61 o 
   6   8   4        4.27        5.44      0.74 o 
   7   8   4        1.62        1.63      0.69 o 
   8   8   4        1.27        1.46      0.80 o 
   9   8   4        0.25        0.65      1.30 o 
 -10   9   4        5.55        5.03      1.30 o 
  -9   9   4        0.59        0.40      0.62 o 
  -8   9   4        1.14        1.23      0.81 o 
  -7   9   4        4.38        3.34      0.69 o 
  -6   9   4        3.90        4.04      0.62 o 
  -5   9   4      174.94      163.21      2.99 o 
  -4   9   4       19.32       23.82      1.30 o 
  -3   9   4       61.52       62.96      1.49 o 
  -2   9   4       75.21       75.21      1.61 o 
  -1   9   4      143.75      143.54      2.93 o 
   0   9   4       72.25       77.97      1.00 o 
   1   9   4       14.50       15.94      0.45 o 
   3   9   4       10.78        8.70      0.45 o 
   4   9   4        7.45        8.42      0.74 o 
   5   9   4        0.00       -0.43      0.43 o 
   6   9   4       80.48       71.96      1.89 o 
   7   9   4       52.21       46.61      2.11 o 
   8   9   4        3.23        3.93      0.86 o 
   9   9   4        7.63        7.84      1.03 o 
 -10  10   4        0.22       -0.16      0.69 o 
  -9  10   4        0.15        0.22      0.62 o 
  -8  10   4       36.56       35.74      1.32 o 
  -7  10   4       20.07       22.55      1.03 o 
  -6  10   4      102.70       96.33      2.13 o 
  -5  10   4        0.19        0.24      0.46 o 
  -4  10   4      116.18      116.28      2.30 o 
  -3  10   4      102.07      106.61      2.13 o 
  -2  10   4        0.28        0.41      0.34 o 
  -1  10   4      321.15      316.48      5.06 o 
   0  10   4      147.79      144.61      1.61 o 
   1  10   4       31.19       31.83      0.59 o 
   2  10   4      213.51      191.56      2.08 o 
   3  10   4        5.52        3.67      0.36 o 
   4  10   4        1.01        0.09      0.28 o 
   5  10   4        3.26        2.52      0.69 o 
   6  10   4        0.58        1.87      0.69 o 
   7  10   4       15.63       17.40      1.15 o 
   8  10   4        0.74        1.30      0.81 o 
   9  10   4       14.83       16.43      1.26 o 
  -9  11   4       26.67       26.61      2.20 o 
  -8  11   4        0.01        0.12      0.62 o 
  -7  11   4        0.31        0.49      0.65 o 
  -6  11   4        0.06        0.02      0.57 o 
  -5  11   4       40.44       42.69      1.26 o 
  -4  11   4      225.36      217.76      3.79 o 
  -3  11   4      235.46      220.55      3.79 o 
  -2  11   4       80.51       75.15      1.61 o 
  -1  11   4        7.82        5.18      0.45 o 
   0  11   4      321.55      300.52      3.07 o 
   1  11   4      169.97      170.12      1.89 o 
   2  11   4        0.02        0.12      0.24 o 
   3  11   4       89.12       85.05      2.76 o 
   4  11   4      190.23      179.33      2.68 o 
   5  11   4      201.96      196.08      3.74 o 
   6  11   4       69.38       61.17      1.78 o 
   7  11   4        7.08        5.21      1.30 o 
   8  11   4        0.44        0.57      0.89 o 
  -9  12   4        3.53        4.97      1.63 o 
  -8  12   4       14.06       11.75      0.97 o 
  -7  12   4       41.81       43.12      1.43 o 
  -6  12   4       42.03       47.29      1.43 o 
  -5  12   4       23.36       25.45      1.03 o 
  -4  12   4       41.63       48.17      1.38 o 
  -3  12   4       11.69        9.27      0.74 o 
  -2  12   4       50.00       49.85      1.26 o 
  -1  12   4       74.22       71.89      1.31 o 
   0  12   4       58.70       51.35      0.91 o 
   1  12   4       23.15       20.20      0.58 o 
   2  12   4      804.75      774.92      8.91 o 
   3  12   4       10.50       12.07      0.95 o 
   4  12   4       44.70       44.40      1.43 o 
   5  12   4        1.82        2.62      0.69 o 
   6  12   4       14.51       20.16      1.22 o 
   7  12   4       45.87       45.31      1.61 o 
   8  12   4        1.54       -0.16      0.80 o 
  -9  13   4        2.66        4.48      0.74 o 
  -8  13   4       12.10       13.59      0.97 o 
  -7  13   4       18.77       19.69      1.03 o 
  -6  13   4        0.12        0.43      0.51 o 
  -5  13   4        7.04        7.09      0.81 o 
  -4  13   4       15.01       15.41      0.86 o 
  -3  13   4        3.06        2.04      0.65 o 
  -2  13   4      130.83      129.60      2.03 o 
  -1  13   4       50.74       48.30      1.04 o 
   0  13   4      115.40      105.60      1.69 o 
   1  13   4      297.04      283.88      2.98 o 
   2  13   4       12.83       15.22      0.85 o 
   3  13   4       70.18       68.98      2.83 o 
   4  13   4        0.40       -0.17      0.29 o 
   5  13   4       86.77       84.62      2.11 o 
   6  13   4       42.86       39.37      3.17 o 
   7  13   4       16.59       14.36      1.38 o 
   8  13   4        9.02        8.16      1.03 o 
  -8  14   4        0.80        1.12      0.62 o 
  -7  14   4        0.41        0.49      0.65 o 
  -6  14   4        0.66        1.37      0.62 o 
  -5  14   4        8.51        9.11      1.14 o 
  -4  14   4        5.70        6.61      0.81 o 
  -3  14   4       43.82       36.75      1.15 o 
  -2  14   4        8.53        7.39      0.53 o 
  -1  14   4       22.49       18.38      0.75 o 
   0  14   4       17.43       15.81      0.61 o 
   1  14   4        5.19        4.44      0.36 o 
   2  14   4        0.44       -0.09      0.54 o 
   3  14   4       32.45       27.32      0.96 o 
   4  14   4        1.41        0.71      0.53 o 
   5  14   4        0.61        1.38      0.74 o 
   6  14   4        0.32       -0.41      1.06 o 
   7  14   4       15.34       16.03      1.20 o 
  -8  15   4        4.07        5.13      0.80 o 
  -7  15   4        1.61        3.04      0.69 o 
  -6  15   4       30.25       23.03      1.15 o 
  -5  15   4       35.81       28.28      1.38 o 
  -4  15   4        5.30        7.16      0.69 o 
  -3  15   4        6.23        6.67      0.69 o 
  -2  15   4       42.59       42.55      1.03 o 
  -1  15   4        1.28        0.38      0.38 o 
   0  15   4       23.59       21.75      0.78 o 
   1  15   4        0.63        0.36      0.37 o 
   2  15   4       73.95       67.80      1.80 o 
   3  15   4        2.94        4.26      0.96 o 
   4  15   4       36.61       38.47      1.63 o 
   5  15   4        4.47        4.10      0.80 o 
   6  15   4       12.35        9.83      1.03 o 
   7  15   4        9.01       14.43      1.26 o 
  -7  16   4       41.48       45.21      1.87 o 
  -6  16   4        3.08        5.05      0.69 o 
  -5  16   4       37.45       36.79      1.26 o 
  -4  16   4        0.45        1.54      0.57 o 
  -3  16   4       22.60       18.63      1.30 o 
  -2  16   4        3.62        3.25      0.47 o 
  -1  16   4       30.57       30.32      0.90 o 
   0  16   4      242.54      232.37      3.32 o 
   1  16   4       38.03       36.10      0.94 o 
   2  16   4        5.07        5.37      0.98 o 
   3  16   4        4.73        3.65      0.53 o 
   4  16   4       11.25        9.60      0.72 o 
   5  16   4        0.20       -0.08      0.73 o 
   6  16   4       10.97       13.11      1.15 o 
   7  16   4       13.18       19.51      1.95 o 
  -7  17   4        1.97        2.75      0.74 o 
  -6  17   4        2.37        2.03      0.69 o 
  -5  17   4        8.25        9.86      0.92 o 
  -4  17   4       26.48       28.89      1.15 o 
  -3  17   4       73.39       68.88      2.44 o 
  -2  17   4      211.89      206.63      3.07 o 
  -1  17   4       32.01       30.54      1.27 o 
   0  17   4        9.14       10.08      0.66 o 
   1  17   4        0.01        0.22      0.38 o 
   2  17   4        5.53        7.32      0.98 o 
   3  17   4       47.46       51.00      1.28 o 
   4  17   4        3.41        3.83      0.62 o 
   5  17   4       41.75       50.22      1.72 o 
   6  17   4       11.26       10.79      1.09 o 
  -6  18   4       12.46       16.47      1.09 o 
  -5  18   4       54.20       59.03      1.72 o 
  -4  18   4       12.04       10.82      0.92 o 
  -3  18   4        0.23        1.40      0.50 o 
  -2  18   4       12.67       12.54      0.75 o 
  -1  18   4        3.35        6.17      0.56 o 
   0  18   4       46.40       51.56      1.22 o 
   1  18   4        0.18       -0.41      0.46 o 
   2  18   4        6.87        5.37      0.98 o 
   3  18   4       19.08       19.19      1.46 o 
   4  18   4        2.69        3.29      0.62 o 
   5  18   4       37.11       47.42      4.96 o 
   6  18   4        3.70        7.05      1.03 o 
  -5  19   4        0.10       -0.59      0.62 o 
  -4  19   4        4.33        6.23      0.89 o 
  -3  19   4        0.34        0.22      0.47 o 
  -2  19   4        8.62        9.84      0.68 o 
  -1  19   4        1.91        1.84      0.47 o 
   0  19   4        9.25        9.21      0.80 o 
   1  19   4        0.73        0.18      0.51 o 
   2  19   4        0.01        0.49      0.65 o 
   3  19   4       39.97       47.81      2.11 o 
   4  19   4        1.35        0.33      0.62 o 
   5  19   4        0.96        1.14      1.14 o 
  -4  20   4        3.71        4.47      0.74 o 
  -3  20   4       10.56       12.81      0.78 o 
  -2  20   4        8.92        7.23      0.62 o 
  -1  20   4       12.40        7.86      0.62 o 
   0  20   4        0.89        0.65      1.14 o 
   1  20   4       14.22       15.94      1.03 o 
   2  20   4        3.94        3.25      0.98 o 
   3  20   4       26.37       28.78      1.79 o 
   4  20   4        0.69       -0.49      0.81 o 
  -4  21   4       45.09       43.26      2.11 o 
  -3  21   4        8.96        9.51      0.79 o 
  -2  21   4        2.05        2.75      0.56 o 
  -1  21   4        0.08       -0.24      0.57 o 
   0  21   4        1.84        0.65      0.57 o 
   1  21   4        1.00        1.54      0.73 o 
   2  21   4        9.45        8.46      1.14 o 
   3  21   4        2.69        5.69      1.14 o 
  -2  22   4        9.08       10.53      0.97 o 
  -1  22   4        0.00       -0.49      0.98 o 
   0  22   4       38.03       43.27      1.49 o 
   1  22   4       18.43       19.03      1.63 o 
 -10   1   5       70.04       67.41      1.95 o 
  -9   1   5       10.38        9.92      0.92 o 
  -8   1   5       58.20       57.41      1.72 o 
  -7   1   5      138.79      133.45      2.70 o 
  -6   1   5       19.16       19.56      0.98 o 
  -5   1   5      123.01      126.50      1.87 o 
  -4   1   5       32.28       40.77      0.87 o 
  -3   1   5       30.79       19.57      0.68 o 
  -2   1   5       51.63       60.68      1.03 o 
  -1   1   5       42.18       40.43      0.90 o 
   0   1   5      300.27      265.04      2.97 o 
   1   1   5        1.24        0.71      0.35 o 
   2   1   5      549.10      512.98      6.50 o 
   3   1   5       17.59       19.15      0.59 o 
   4   1   5       33.18       31.37      0.73 o 
   5   1   5       15.12       16.67      0.67 o 
   6   1   5        3.24        2.07      0.70 o 
   7   1   5       57.18       53.66      1.43 o 
   8   1   5        0.54        1.17      0.67 o 
   9   1   5        2.75        1.90      0.66 o 
 -10   2   5        3.58        1.87      0.80 o 
  -9   2   5       51.43       53.50      1.72 o 
  -8   2   5      257.30      254.45      4.60 o 
  -7   2   5       82.52       77.57      2.76 o 
  -6   2   5        1.53        2.60      0.73 o 
  -5   2   5      143.15      149.93      3.50 o 
  -4   2   5       33.84       32.48      0.74 o 
  -3   2   5      420.98      405.58      5.10 o 
  -2   2   5      431.42      464.52      5.79 o 
  -1   2   5      175.90      150.89      2.81 o 
   0   2   5      359.64      318.17      5.16 o 
   1   2   5       30.76       32.07      0.58 o 
   2   2   5       18.51       23.36      0.94 o 
   3   2   5        1.44        4.35      0.34 o 
   4   2   5       85.34       83.40      1.30 o 
   5   2   5      145.97      134.32      1.87 o 
   6   2   5        5.42        4.59      0.70 o 
   7   2   5       50.35       51.51      1.12 o 
   8   2   5        0.04       -0.11      0.72 o 
   9   2   5        8.94        7.82      1.03 o 
 -10   3   5        0.39       -0.65      0.69 o 
  -9   3   5        0.01       -0.81      0.81 o 
  -8   3   5       49.91       47.49      2.28 o 
  -7   3   5       13.66       14.33      2.85 o 
  -6   3   5      370.45      390.80      6.27 o 
  -5   3   5      634.87      640.89     10.90 o 
  -4   3   5       80.39       72.53      1.21 o 
  -3   3   5      151.60      137.75      1.97 o 
  -2   3   5       16.23       20.65      0.58 o 
  -1   3   5        4.61        6.08      0.40 o 
   0   3   5     1779.16     1765.37     21.09 o 
   1   3   5      123.77      141.55      2.00 o 
   2   3   5      845.63      808.54     12.77 o 
   3   3   5       86.38       81.85      1.71 o 
   4   3   5      217.78      209.38      2.60 o 
   5   3   5       11.57       10.01      0.59 o 
   6   3   5        8.86        8.34      0.66 o 
   7   3   5       49.16       47.37      1.79 o 
   8   3   5        1.84        0.13      0.81 o 
   9   3   5        9.61        8.51      1.06 o 
 -10   4   5        0.68       -0.41      0.69 o 
  -9   4   5        1.53        2.76      0.98 o 
  -8   4   5        0.87       -0.81      0.81 o 
  -7   4   5        2.26        2.79      0.98 o 
  -6   4   5      232.79      234.00      4.02 o 
  -5   4   5      161.65      177.28      3.66 o 
  -4   4   5       15.29       16.64      2.20 o 
  -3   4   5      457.70      445.57      5.63 o 
  -2   4   5      528.11      528.90      6.54 o 
  -1   4   5        0.10        0.37      0.21 o 
   1   4   5      281.15      260.09      3.41 o 
   2   4   5       18.32       22.74      0.60 o 
   3   4   5       49.87       46.24      1.00 o 
   4   4   5       12.60       11.52      0.63 o 
   5   4   5       64.99       67.84      2.21 o 
   6   4   5        5.36        6.28      0.62 o 
   7   4   5        7.70        9.12      0.75 o 
   8   4   5        3.50        3.57      1.11 o 
   9   4   5        3.84        3.42      0.92 o 
 -10   5   5        0.01       -0.81      0.81 o 
  -9   5   5        0.18       -0.81      0.81 o 
  -8   5   5        7.28        6.82      1.87 o 
  -7   5   5       56.19       55.62      2.20 o 
  -6   5   5       87.86       83.64      3.01 o 
  -5   5   5       12.62       15.34      1.79 o 
  -4   5   5      285.45      293.03      4.77 o 
  -3   5   5      118.41      108.91      2.12 o 
  -2   5   5      167.15      159.34      2.22 o 
  -1   5   5       33.65       36.28      0.95 o 
   0   5   5       99.02       91.34      1.78 o 
   1   5   5       29.97       35.56      0.72 o 
   2   5   5       67.01       76.14      1.24 o 
   3   5   5        1.58        2.26      0.99 o 
   4   5   5       18.03       15.42      0.85 o 
   5   5   5        7.45        5.90      0.53 o 
   6   5   5        7.30        6.70      0.62 o 
   7   5   5        0.55       -0.08      0.71 o 
   8   5   5        2.45        0.98      0.80 o 
   9   5   5        4.51        4.08      0.92 o 
 -10   6   5        7.55        7.16      1.30 o 
  -9   6   5       13.81       10.41      1.46 o 
  -8   6   5        0.00       -0.41      0.57 o 
  -7   6   5        0.11        0.16      0.57 o 
  -6   6   5      206.76      204.65      3.62 o 
  -5   6   5       51.05       52.47      1.43 o 
  -4   6   5      285.66      293.16      4.83 o 
  -3   6   5      546.33      534.20      8.22 o 
  -2   6   5        1.82        3.56      0.38 o 
  -1   6   5        2.00        4.18      0.38 o 
   0   6   5       21.84       18.36      0.59 o 
   1   6   5        4.24        8.61      0.46 o 
   2   6   5       32.62       38.75      0.74 o 
   3   6   5        9.28       15.32      0.66 o 
   4   6   5        7.03        7.01      0.56 o 
   5   6   5       17.38       15.76      0.72 o 
   6   6   5        0.92        0.98      0.50 o 
   7   6   5        5.05        4.34      0.59 o 
   8   6   5        6.16        7.17      0.92 o 
   9   6   5        8.88        9.50      1.46 o 
 -10   7   5        0.06       -0.65      0.81 o 
  -9   7   5        0.34        0.34      0.62 o 
  -8   7   5        0.85        0.81      0.81 o 
  -7   7   5      113.42      102.96      2.24 o 
  -6   7   5       26.95       33.08      2.76 o 
  -5   7   5       99.30      101.84      2.13 o 
  -4   7   5      811.42      804.68     12.25 o 
  -3   7   5      332.08      348.88      5.58 o 
  -2   7   5      336.03      340.73      4.38 o 
  -1   7   5       10.00        8.59      0.53 o 
   0   7   5      267.08      257.99      3.41 o 
   1   7   5       48.29       52.83      1.22 o 
   2   7   5      236.47      249.38      2.94 o 
   3   7   5       57.03       58.26      1.19 o 
   4   7   5        0.09        2.40      0.91 o 
   5   7   5        4.97        3.87      0.53 o 
   6   7   5        0.89        1.51      0.50 o 
   7   7   5       11.28        9.04      0.92 o 
   8   7   5        0.99        0.33      0.80 o 
   9   7   5        9.18        9.77      1.03 o 
 -10   8   5       13.51       11.06      1.46 o 
  -9   8   5        2.20        1.79      0.69 o 
  -8   8   5        5.65        6.52      1.63 o 
  -7   8   5       23.86       27.36      1.15 o 
  -6   8   5      143.06      139.45      2.76 o 
  -5   8   5      124.28      128.02      2.53 o 
  -4   8   5      182.46      192.17      3.39 o 
  -3   8   5        2.45        3.70      0.65 o 
  -2   8   5      981.23     1014.03     15.12 o 
  -1   8   5     1539.37     1532.46     18.40 o 
   0   8   5       54.46       49.62      1.03 o 
   1   8   5       41.11       41.60      0.97 o 
   2   8   5       20.31       21.50      0.63 o 
   3   8   5       38.99       39.06      1.00 o 
   4   8   5       45.72       47.79      1.22 o 
   5   8   5        0.88        1.77      0.50 o 
   6   8   5        0.44        1.24      0.53 o 
   7   8   5       54.27       52.95      2.11 o 
   8   8   5        4.28        3.12      0.86 o 
   9   8   5        7.33        7.48      1.46 o 
  -9   9   5       11.36       14.02      1.03 o 
  -8   9   5        2.60        1.85      0.62 o 
  -7   9   5       23.29       21.39      1.03 o 
  -6   9   5        5.95        6.13      0.81 o 
  -5   9   5       27.41       28.14      1.09 o 
  -4   9   5       76.61       78.21      1.78 o 
  -3   9   5       78.34       72.18      1.66 o 
  -2   9   5      319.05      298.14      4.83 o 
  -1   9   5      288.34      297.31      3.91 o 
   0   9   5      155.92      171.86      2.44 o 
   1   9   5      479.18      481.87      5.36 o 
   2   9   5      121.97      114.87      1.58 o 
   3   9   5       37.65       41.40      1.00 o 
   4   9   5       27.21       26.01      0.90 o 
   5   9   5      106.35       92.02      1.87 o 
   6   9   5        0.36        0.98      0.69 o 
   7   9   5        8.50        7.19      0.92 o 
   8   9   5        5.70        6.38      0.92 o 
  -9  10   5        1.71        1.75      1.54 o 
  -8  10   5        7.05        8.16      0.80 o 
  -7  10   5        1.22        2.19      0.62 o 
  -6  10   5       85.52       86.45      2.01 o 
  -5  10   5        4.39        3.59      0.57 o 
  -4  10   5        9.88        9.50      0.81 o 
  -3  10   5        2.28        2.13      0.46 o 
  -2  10   5       80.86       78.39      1.72 o 
  -1  10   5        0.64        1.54      0.46 o 
   0  10   5      322.62      307.89      4.36 o 
   1  10   5      166.47      153.13      1.97 o 
   2  10   5       41.43       41.29      1.00 o 
   3  10   5       30.44       18.44      1.10 o 
   4  10   5       13.03       14.26      0.78 o 
   5  10   5      125.99      118.46      2.16 o 
   6  10   5       42.34       40.19      1.71 o 
   7  10   5        6.06        8.64      1.14 o 
   8  10   5        2.62        2.86      0.98 o 
  -9  11   5        9.39       11.06      1.30 o 
  -8  11   5        1.95        1.95      0.69 o 
  -7  11   5        3.69        3.50      0.69 o 
  -6  11   5        0.33        0.16      0.73 o 
  -5  11   5       17.65       17.46      0.98 o 
  -4  11   5        4.46        6.27      0.69 o 
  -3  11   5       11.65       10.25      0.80 o 
  -2  11   5       46.69       50.34      1.38 o 
  -1  11   5       39.99       39.93      1.15 o 
   0  11   5      512.34      496.94      6.26 o 
   1  11   5      264.65      260.93      3.26 o 
   2  11   5       16.71       19.11      1.69 o 
   3  11   5      291.42      260.16      3.65 o 
   4  11   5        4.12        3.40      0.95 o 
   5  11   5        1.29        1.22      0.69 o 
   6  11   5        5.87        5.70      0.86 o 
   7  11   5        0.98        1.38      0.80 o 
   8  11   5        6.63        6.08      0.97 o 
  -9  12   5        5.24        6.08      1.14 o 
  -8  12   5        4.98        5.18      1.06 o 
  -7  12   5        0.56        0.49      0.89 o 
  -6  12   5        0.74        0.98      0.57 o 
  -5  12   5        1.61        1.95      0.57 o 
  -4  12   5        4.40        4.70      0.57 o 
  -3  12   5      114.23      101.89      2.44 o 
  -2  12   5        4.38        4.41      0.57 o 
  -1  12   5       37.60       34.44      1.09 o 
   0  12   5      111.55      107.25      2.18 o 
   1  12   5       76.94       96.15      1.28 o 
   2  12   5       65.92       70.96      1.22 o 
   3  12   5        0.01        3.02      0.56 o 
   4  12   5        1.60        3.48      0.67 o 
   5  12   5        5.97        4.70      0.80 o 
   6  12   5        0.51        0.33      0.69 o 
   7  12   5        7.60        8.05      1.03 o 
  -8  13   5        0.82        1.30      0.69 o 
  -7  13   5       16.07       16.54      1.03 o 
  -6  13   5       42.98       40.74      1.38 o 
  -5  13   5       30.53       29.86      1.15 o 
  -4  13   5       51.09       47.99      1.38 o 
  -3  13   5       23.55       24.00      1.46 o 
  -2  13   5        9.63        7.89      0.81 o 
  -1  13   5       65.27       56.59      1.87 o 
   0  13   5       33.98       29.27      1.54 o 
   1  13   5      121.36       98.20      1.48 o 
   2  13   5      235.70      245.50      3.03 o 
   3  13   5      480.35      472.66      6.25 o 
   4  13   5       13.98       11.80      1.03 o 
   5  13   5        6.17        7.83      0.92 o 
   6  13   5        2.75        5.43      1.71 o 
   7  13   5        3.76        2.68      0.92 o 
  -8  14   5       15.95       20.00      1.15 o 
  -7  14   5        4.90        7.58      0.80 o 
  -6  14   5       15.21       19.62      1.46 o 
  -5  14   5        0.01       -0.34      0.51 o 
  -4  14   5        0.04       -0.41      0.46 o 
  -3  14   5       41.64       41.15      1.26 o 
  -2  14   5        7.73        8.78      0.74 o 
  -1  14   5       19.54       22.75      0.97 o 
   0  14   5       31.82       28.92      0.85 o 
   1  14   5      154.12      131.92      2.68 o 
   2  14   5       57.56       52.13      1.08 o 
   3  14   5       79.02       75.24      1.64 o 
   4  14   5       53.04       56.43      1.72 o 
   5  14   5      133.50      150.96      3.16 o 
   6  14   5        2.98        3.91      0.92 o 
   7  14   5       17.65       21.57      1.38 o 
  -7  15   5        4.77        4.81      0.80 o 
  -6  15   5        0.21        0.00      0.57 o 
  -5  15   5        6.02        8.78      0.80 o 
  -4  15   5       43.04       46.64      1.43 o 
  -3  15   5        0.20       -0.16      0.46 o 
  -2  15   5       77.84       69.61      1.72 o 
  -1  15   5       69.49       60.79      1.55 o 
   0  15   5        3.35        7.07      0.94 o 
   1  15   5      129.18      125.19      2.45 o 
   2  15   5        0.06       -0.11      0.36 o 
   3  15   5        3.84        5.85      0.65 o 
   4  15   5        7.39       11.11      0.97 o 
   5  15   5       78.01       82.37      2.18 o 
   6  15   5        0.02        0.00      0.80 o 
  -7  16   5       13.51       17.89      1.63 o 
  -6  16   5       20.41       21.55      1.15 o 
  -5  16   5        0.01        0.16      0.57 o 
  -4  16   5       24.78       26.10      1.15 o 
  -3  16   5       22.08       20.98      1.03 o 
  -2  16   5        9.79       12.48      0.86 o 
  -1  16   5       95.81       89.67      2.01 o 
   0  16   5        0.10        0.81      0.38 o 
   1  16   5        4.65        7.16      0.98 o 
   2  16   5       25.07       21.76      1.09 o 
   3  16   5       21.76       26.24      1.21 o 
   4  16   5       15.82       14.49      1.15 o 
   5  16   5        5.34        4.01      0.98 o 
   6  16   5        1.25        1.71      0.92 o 
  -6  17   5       23.75       28.10      1.95 o 
  -5  17   5        2.41        2.28      0.69 o 
  -4  17   5        5.03        7.41      0.80 o 
  -3  17   5       30.63       27.57      1.15 o 
  -2  17   5        3.55        2.61      0.57 o 
  -1  17   5       10.14        6.56      0.56 o 
   0  17   5        0.02       -0.11      0.38 o 
   1  17   5        0.01        0.33      0.46 o 
   2  17   5        5.74        3.58      0.81 o 
   3  17   5        0.00       -0.54      0.54 o 
   4  17   5       10.02        7.24      0.97 o 
   5  17   5       34.48       38.31      1.61 o 
  -5  18   5       15.36       13.95      1.30 o 
  -4  18   5        0.14       -0.33      0.57 o 
  -3  18   5        5.30        2.93      0.69 o 
  -2  18   5       41.70       36.63      1.32 o 
  -1  18   5        2.39        2.52      0.59 o 
   0  18   5       47.86       43.54      1.13 o 
   1  18   5       11.47        9.11      1.14 o 
   2  18   5        0.39        0.65      0.65 o 
   3  18   5        1.17        0.16      0.81 o 
   4  18   5        1.97       -0.24      0.80 o 
   5  18   5        0.20       -0.55      0.86 o 
  -4  19   5       43.49       46.11      1.55 o 
  -3  19   5        7.24        9.51      1.22 o 
  -2  19   5       28.08       28.33      1.20 o 
  -1  19   5        0.08        0.12      0.45 o 
   0  19   5       28.62       32.20      1.00 o 
   1  19   5        2.68        4.23      0.98 o 
   2  19   5        1.38        1.46      0.81 o 
   3  19   5       32.94       35.45      1.95 o 
  -4  20   5        2.53        4.72      1.14 o 
  -3  20   5       21.20       23.21      1.63 o 
  -2  20   5       54.61       51.82      1.61 o 
  -1  20   5        0.28       -0.03      0.50 o 
   0  20   5       18.55       20.60      1.14 o 
   1  20   5        8.97        8.29      1.14 o 
   2  20   5        0.02        0.16      0.81 o 
   3  20   5        0.92        1.63      0.98 o 
  -2  21   5        5.22        7.48      1.14 o 
  -1  21   5        0.19        0.24      1.06 o 
   0  21   5        2.55        3.07      0.69 o 
   1  21   5        0.45       -0.16      0.81 o 
 -10   0   6        1.16        1.46      0.98 o 
  -9   0   6       20.63       20.65      1.63 o 
  -8   0   6      230.93      227.84      6.02 o 
  -7   0   6       19.26       16.59      1.46 o 
  -6   0   6       24.30       16.43      1.30 o 
  -5   0   6       25.81       27.93      1.63 o 
  -4   0   6      182.81      182.99      3.16 o 
  -3   0   6       66.59       47.29      1.20 o 
  -2   0   6      397.74      365.01      5.75 o 
  -1   0   6      367.17      395.18      8.78 o 
   0   0   6      283.55      278.03      4.43 o 
   1   0   6       14.38        8.78      0.98 o 
   2   0   6       14.69       14.15      1.14 o 
   3   0   6       48.35       50.19      1.38 o 
   4   0   6       11.25       17.68      1.03 o 
   5   0   6      907.40      920.09     14.36 o 
   6   0   6      378.03      401.76     18.70 o 
   7   0   6        8.45       11.88      3.17 o 
   8   0   6        2.71        3.01      0.92 o 
   9   0   6       19.41       17.73      1.95 o 
 -10   1   6        4.36        3.79      0.80 o 
  -9   1   6        5.49        5.07      0.80 o 
  -8   1   6        7.23        5.85      0.92 o 
  -7   1   6       21.51       17.16      1.03 o 
  -6   1   6      159.23      156.48      2.99 o 
  -5   1   6       81.16       79.69      1.47 o 
  -4   1   6       52.52       52.32      0.93 o 
  -3   1   6       62.08       65.91      1.10 o 
  -2   1   6       26.74       28.82      0.65 o 
  -1   1   6       47.14       33.83      1.46 o 
   0   1   6       89.76       90.13      1.26 o 
   1   1   6      146.06      141.00      2.53 o 
   2   1   6      314.53      310.14      5.06 o 
   3   1   6      216.43      201.25      2.94 o 
   4   1   6       98.41      100.37      1.55 o 
   5   1   6       16.21       25.72      2.63 o 
   6   1   6        2.02        7.44      0.65 o 
   7   1   6      169.37      197.93      2.89 o 
   8   1   6       12.76       16.24      1.00 o 
   9   1   6        3.52        7.15      0.85 o 
 -10   2   6       19.25       17.46      1.15 o 
  -9   2   6       17.14       12.41      1.03 o 
  -8   2   6        6.85        3.72      0.80 o 
  -7   2   6        4.20        3.07      0.69 o 
  -6   2   6       59.66       58.11      1.55 o 
  -5   2   6        7.78        6.94      0.62 o 
  -4   2   6      158.72      140.37      2.06 o 
  -3   2   6       11.61        9.97      0.53 o 
  -2   2   6      107.84      115.36      2.20 o 
  -1   2   6       28.82       24.97      0.66 o 
   0   2   6       37.31       25.82      0.58 o 
   1   2   6        8.90        8.83      0.53 o 
   2   2   6       13.11       13.83      4.31 o 
   3   2   6      287.15      274.70      3.82 o 
   4   2   6      258.35      256.46      5.42 o 
   5   2   6       36.37       34.10      1.13 o 
   6   2   6       62.23       65.18      1.28 o 
   7   2   6        4.09        6.07      1.14 o 
   8   2   6       39.33       42.03      1.37 o 
   9   2   6        1.66        0.07      0.68 o 
 -10   3   6        4.23        4.64      0.80 o 
  -9   3   6       11.21        9.78      0.92 o 
  -8   3   6       12.35       11.22      1.46 o 
  -7   3   6       36.32       37.40      1.95 o 
  -6   3   6       70.77       71.27      1.71 o 
  -5   3   6       16.50       15.43      0.86 o 
  -4   3   6       65.92       64.71      1.55 o 
  -3   3   6        4.07        3.93      0.38 o 
  -2   3   6        8.69        9.32      0.53 o 
  -1   3   6        5.36        7.12      0.50 o 
   0   3   6      114.01      109.89      2.31 o 
   1   3   6      296.29      263.97      3.50 o 
   2   3   6        6.59        8.63      2.93 o 
   3   3   6      331.86      324.54      4.38 o 
   4   3   6      216.83      219.00      4.09 o 
   5   3   6        1.36        0.71      0.44 o 
   6   3   6        5.93        8.32      0.70 o 
   7   3   6       14.76       16.91      1.34 o 
   8   3   6       51.43       50.11      1.50 o 
   9   3   6        0.05        1.54      0.92 o 
 -10   4   6        2.41        0.93      0.74 o 
  -9   4   6        0.02       -0.81      0.81 o 
  -8   4   6        0.02       -0.81      0.81 o 
  -7   4   6       41.21       41.01      2.03 o 
  -6   4   6       55.68       49.34      1.43 o 
  -5   4   6       15.23       12.31      0.86 o 
  -4   4   6      148.98      133.65      2.59 o 
  -3   4   6      272.47      282.11      3.75 o 
  -2   4   6       15.13       16.42      0.62 o 
  -1   4   6       15.36       17.75      1.54 o 
   0   4   6        0.79        2.59      0.99 o 
   1   4   6      924.35      934.87     11.42 o 
   2   4   6       28.18       26.98      1.95 o 
   3   4   6      411.45      393.00      5.22 o 
   4   4   6      130.25      136.03      2.19 o 
   5   4   6       55.86       49.44      1.53 o 
   6   4   6       29.30       28.47      1.00 o 
   7   4   6       21.16       21.56      1.00 o 
   8   4   6        0.56        2.30      0.68 o 
   9   4   6        7.81        8.88      1.09 o 
 -10   5   6        0.07       -0.98      0.98 o 
  -9   5   6       16.02       15.94      1.46 o 
  -8   5   6       17.70       14.15      1.46 o 
  -7   5   6        6.02        4.40      0.69 o 
  -6   5   6       11.13       11.89      1.46 o 
  -5   5   6      103.02      106.71      2.24 o 
  -4   5   6      400.85      401.10      6.38 o 
  -3   5   6       64.10       61.13      2.03 o 
  -2   5   6      118.16      110.59      1.75 o 
  -1   5   6       58.32       63.56      1.16 o 
   0   5   6      229.94      224.09      3.98 o 
   1   5   6     1085.91     1092.11     13.27 o 
   2   5   6      545.58      517.04      6.69 o 
   3   5   6        4.12        4.87      0.80 o 
   4   5   6       13.44       13.38      0.72 o 
   5   5   6       42.18       45.04      2.22 o 
   6   5   6        8.98        8.73      0.97 o 
   7   5   6        5.45        6.79      0.72 o 
   8   5   6        1.16        0.66      0.74 o 
  -9   6   6       16.60       17.24      1.63 o 
  -8   6   6       11.97       11.53      1.30 o 
  -7   6   6       15.64       12.87      0.92 o 
  -6   6   6       10.25       12.93      0.92 o 
  -5   6   6       15.90       16.68      0.92 o 
  -4   6   6        1.23        1.30      0.46 o 
  -3   6   6       42.88       42.38      1.26 o 
  -2   6   6      484.94      462.49      5.88 o 
  -1   6   6     1880.74     1865.86     22.35 o 
   0   6   6        7.35        7.87      1.06 o 
   1   6   6      145.26      145.18      2.13 o 
   2   6   6      210.79      202.78      2.97 o 
   3   6   6      125.46      123.40      2.00 o 
   4   6   6       24.23       22.74      0.85 o 
   5   6   6       20.56       19.31      0.81 o 
   6   6   6        6.66        9.69      0.92 o 
   7   6   6        1.16        0.31      0.59 o 
   8   6   6        1.29        0.89      0.80 o 
  -9   7   6        0.07       -0.81      0.81 o 
  -8   7   6        4.46        4.51      1.22 o 
  -7   7   6       17.98       20.92      1.03 o 
  -6   7   6      213.61      216.35      5.29 o 
  -5   7   6       71.47       73.17      1.78 o 
  -4   7   6        2.12        2.93      0.57 o 
  -3   7   6      150.03      145.90      2.70 o 
  -2   7   6       92.54       90.59      1.95 o 
  -1   7   6      521.67      539.09      6.82 o 
   0   7   6      343.99      311.72      5.05 o 
   1   7   6       37.56       36.59      0.90 o 
   2   7   6        8.13        8.73      0.91 o 
   3   7   6        0.82        0.15      0.40 o 
   4   7   6        0.27       -0.21      0.47 o 
   5   7   6       14.69       12.64      0.75 o 
   6   7   6        0.17       -0.50      0.50 o 
   7   7   6        0.68        1.99      0.74 o 
   8   7   6        1.01        0.89      0.80 o 
  -9   8   6        5.71        7.76      1.22 o 
  -8   8   6        0.53        0.61      0.62 o 
  -7   8   6       24.59       24.31      1.15 o 
  -6   8   6        6.87        5.55      0.73 o 
  -5   8   6       17.50       12.07      0.92 o 
  -4   8   6      190.25      204.17      3.62 o 
  -3   8   6       99.95       96.85      2.07 o 
  -2   8   6      101.67      106.35      2.85 o 
  -1   8   6      301.57      315.30      4.19 o 
   0   8   6        9.85       11.14      0.68 o 
   1   8   6       24.68       20.05      0.93 o 
   2   8   6        0.24        1.32      0.40 o 
   3   8   6        0.29       -0.40      0.40 o 
   4   8   6        5.35        4.88      0.69 o 
   5   8   6        0.55       -0.33      0.43 o 
   6   8   6        0.06       -0.28      0.50 o 
   7   8   6        2.07        1.63      0.74 o 
   8   8   6        0.13       -0.08      0.80 o 
  -9   9   6       13.10        9.90      0.98 o 
  -8   9   6        4.32        4.12      0.74 o 
  -7   9   6       19.50       20.37      1.71 o 
  -6   9   6        0.27        0.73      0.57 o 
  -5   9   6       37.39       38.99      2.76 o 
  -4   9   6       46.95       51.41      1.49 o 
  -3   9   6      849.27      876.94     13.28 o 
  -2   9   6      108.16      108.23      2.18 o 
  -1   9   6       79.99       83.18      1.84 o 
   0   9   6      561.33      560.32      7.04 o 
   1   9   6      139.31      145.73      2.76 o 
   2   9   6        4.48        5.66      0.66 o 
   3   9   6        4.74        5.34      0.84 o 
   4   9   6        0.08       -0.01      0.46 o 
   5   9   6        4.12        3.19      0.59 o 
   6   9   6        0.10        0.13      0.62 o 
   7   9   6        0.17       -0.57      0.69 o 
  -9  10   6        3.35        4.65      0.89 o 
  -8  10   6        2.04        3.51      0.74 o 
  -7  10   6       18.22       20.08      2.03 o 
  -6  10   6       16.75       19.07      1.95 o 
  -5  10   6        2.22        3.28      1.46 o 
  -4  10   6      152.52      148.80      2.87 o 
  -3  10   6      216.35      227.27      3.97 o 
  -2  10   6        2.98        5.68      2.52 o 
  -1  10   6       91.23       99.14      2.07 o 
   0  10   6       39.17       35.20      0.94 o 
   1  10   6       68.44       55.78      2.11 o 
   2  10   6      150.66      143.49      2.77 o 
   3  10   6      101.65       95.11      1.91 o 
   4  10   6        9.65       11.41      0.78 o 
   5  10   6        6.39        7.68      0.68 o 
   6  10   6       19.85       20.93      1.20 o 
   7  10   6        0.04       -0.44      0.74 o 
  -8  11   6        4.68        7.76      1.22 o 
  -7  11   6       12.45       13.13      1.03 o 
  -6  11   6       69.23       72.06      1.89 o 
  -5  11   6      257.13      250.97      4.47 o 
  -4  11   6       51.95       53.88      1.55 o 
  -3  11   6      168.49      157.93      2.99 o 
  -2  11   6      326.59      318.42      5.29 o 
  -1  11   6        0.08        0.57      0.46 o 
   0  11   6        7.24        9.77      0.80 o 
   1  11   6      133.02      130.40      2.07 o 
   2  11   6        3.49        6.23      0.59 o 
   3  11   6      147.87      142.82      2.34 o 
   4  11   6        0.03        0.11      0.50 o 
   5  11   6        8.40        9.84      0.92 o 
   6  11   6        5.87        8.59      0.97 o 
   7  11   6        0.76        1.88      1.14 o 
  -8  12   6       41.98       44.44      1.61 o 
  -7  12   6       41.20       47.42      1.61 o 
  -6  12   6       10.68       10.82      0.92 o 
  -5  12   6      150.68      143.03      2.87 o 
  -4  12   6       39.51       40.11      1.38 o 
  -3  12   6       49.03       48.52      1.43 o 
  -2  12   6       82.88       84.97      1.95 o 
  -1  12   6        0.03        0.81      0.46 o 
   0  12   6      251.91      234.88      4.02 o 
   1  12   6       46.73       44.23      1.09 o 
   2  12   6        3.44        3.07      0.53 o 
   3  12   6        0.44        1.46      0.53 o 
   4  12   6       20.77       21.18      0.93 o 
   5  12   6        3.90        4.22      0.86 o 
   6  12   6       28.97       23.23      2.52 o 
   7  12   6        1.58        0.24      0.80 o 
  -7  13   6       26.02       26.59      1.46 o 
  -6  13   6       24.22       30.54      1.26 o 
  -5  13   6        2.37        2.68      0.69 o 
  -4  13   6        2.14        1.93      0.89 o 
  -3  13   6        1.81        1.06      0.57 o 
  -2  13   6       43.31       43.73      1.32 o 
  -1  13   6       67.89       66.50      2.20 o 
   0  13   6       49.83       54.40      1.49 o 
   1  13   6       13.71       14.72      0.92 o 
   2  13   6      186.09      184.05      2.81 o 
   3  13   6       10.87        8.57      0.67 o 
   4  13   6        4.25        4.68      0.86 o 
   5  13   6        0.78        0.60      0.74 o 
   6  13   6        5.05        5.51      0.97 o 
  -7  14   6       14.39       13.24      1.09 o 
  -6  14   6        4.39        7.09      0.81 o 
  -5  14   6       66.42       67.18      3.42 o 
  -4  14   6        5.98        4.83      0.69 o 
  -3  14   6        0.64        0.89      0.81 o 
  -2  14   6       15.29       13.25      0.86 o 
  -1  14   6        3.08        3.06      0.57 o 
   0  14   6       46.91       45.08      1.38 o 
   1  14   6        0.05        0.41      0.46 o 
   2  14   6       91.02       85.67      1.96 o 
   3  14   6        0.06        0.95      0.58 o 
   4  14   6       13.82       12.95      1.09 o 
   5  14   6       38.45       39.95      1.55 o 
   6  14   6        8.01        6.22      1.03 o 
  -6  15   6       31.81       31.14      1.38 o 
  -5  15   6        0.67        1.54      0.69 o 
  -4  15   6        2.04        1.95      0.57 o 
  -3  15   6       10.73       11.82      0.86 o 
  -2  15   6       29.59       24.67      1.03 o 
  -1  15   6       12.70       11.91      0.80 o 
   0  15   6       43.95       44.45      3.09 o 
   1  15   6        0.18       -0.24      0.57 o 
   2  15   6       11.32       12.41      1.02 o 
   3  15   6        5.72        6.77      1.06 o 
   4  15   6       19.43       13.66      1.20 o 
   5  15   6        4.70        4.83      0.92 o 
   6  15   6        0.20       -0.65      1.14 o 
  -6  16   6       10.27        9.92      0.92 o 
  -5  16   6        2.66        2.68      0.69 o 
  -4  16   6       62.47       63.69      2.60 o 
  -3  16   6       44.25       47.82      1.49 o 
  -2  16   6        0.01        0.49      0.57 o 
  -1  16   6       14.22       14.88      0.92 o 
   0  16   6        1.20        1.46      0.57 o 
   1  16   6        5.92        7.75      0.69 o 
   2  16   6       43.91       47.49      1.21 o 
   3  16   6        1.49        2.93      1.14 o 
   4  16   6       17.62       12.29      1.15 o 
   5  16   6        9.01        9.93      1.09 o 
  -5  17   6        0.21        0.49      0.69 o 
  -4  17   6        5.49        8.74      0.86 o 
  -3  17   6        6.90        6.81      0.98 o 
  -2  17   6        9.25       10.98      0.92 o 
  -1  17   6       34.62       39.47      1.38 o 
   0  17   6        0.20        0.00      0.46 o 
   1  17   6       43.54       47.83      1.49 o 
   2  17   6       15.14       13.66      1.30 o 
   3  17   6        1.44        1.14      1.14 o 
   4  17   6       24.53       28.32      1.48 o 
  -4  18   6        2.30        3.02      0.69 o 
  -3  18   6        0.30        0.41      0.57 o 
  -2  18   6        5.57        9.29      0.86 o 
  -1  18   6       59.83       62.47      1.78 o 
   0  18   6        1.15        2.20      0.57 o 
   1  18   6        1.55        3.52      0.69 o 
   2  18   6        1.15        0.33      0.81 o 
  -3  19   6        4.29        4.32      0.69 o 
  -2  19   6        3.24        3.10      0.69 o 
  -1  19   6        0.93        1.87      0.69 o 
   0  19   6        0.23        0.08      0.57 o 
   1  19   6       10.31       10.57      1.30 o 
   2  19   6        0.70        1.30      0.81 o 
  -2  20   6        1.86        1.79      0.98 o 
  -1  20   6        0.44        0.16      0.57 o 
   0  20   6        3.12        3.25      0.98 o 
  -9   1   7        0.09       -0.01      0.62 o 
  -8   1   7       15.16       16.11      1.03 o 
  -7   1   7       26.71       26.10      1.15 o 
  -6   1   7        0.27        0.49      0.57 o 
  -5   1   7        4.69        5.07      0.73 o 
  -4   1   7        1.29        2.22      0.48 o 
  -3   1   7       68.12       58.47      1.50 o 
  -2   1   7      142.87      138.95      1.81 o 
  -1   1   7        1.15        2.30      0.38 o 
   0   1   7       47.11       49.36      1.36 o 
   1   1   7       77.08       69.05      1.61 o 
   2   1   7      100.45       91.68      1.95 o 
   3   1   7      307.03      298.99      5.06 o 
   4   1   7      125.78      119.22      2.07 o 
   5   1   7      125.98      116.22      1.83 o 
   6   1   7        3.13        3.81      0.65 o 
   7   1   7       31.38       30.66      1.01 o 
   8   1   7        7.65        7.73      0.87 o 
  -9   2   7        1.81        1.30      0.69 o 
  -8   2   7        0.35       -0.49      0.57 o 
  -7   2   7        1.35        0.65      0.57 o 
  -6   2   7       63.33       61.75      1.34 o 
  -5   2   7      137.59      142.02      2.25 o 
  -4   2   7      121.29      116.76      1.94 o 
  -3   2   7       23.75       26.58      0.69 o 
  -2   2   7       27.67       24.37      0.65 o 
  -1   2   7       13.45        5.95      0.43 o 
   0   2   7      101.79      107.11      1.89 o 
   1   2   7      381.72      353.55      5.75 o 
   2   2   7       59.29       51.97      1.43 o 
   3   2   7        2.43        1.71      0.57 o 
   4   2   7        0.39        0.84      0.50 o 
   5   2   7        2.91        2.87      0.59 o 
   6   2   7       27.74       30.32      0.98 o 
   7   2   7       30.32       23.62      1.09 o 
   8   2   7        3.03        2.33      0.75 o 
  -9   3   7        8.81        7.73      0.92 o 
  -8   3   7       12.02       13.53      1.22 o 
  -7   3   7       39.45       45.90      1.49 o 
  -6   3   7       45.48       47.40      1.43 o 
  -5   3   7        3.35        3.68      0.57 o 
  -4   3   7       89.18       86.75      1.89 o 
  -3   3   7        8.87        8.85      0.56 o 
  -2   3   7      138.02      131.58      2.03 o 
   0   3   7        0.28        0.83      0.33 o 
   1   3   7       76.13       68.79      1.61 o 
   2   3   7      158.42      160.45      2.99 o 
   3   3   7       50.50       46.51      1.38 o 
   4   3   7        3.10        3.44      0.56 o 
   5   3   7      108.96      110.70      2.29 o 
   6   3   7        2.83        4.30      0.68 o 
   7   3   7        5.00        2.50      0.68 o 
   8   3   7        2.39        1.91      0.72 o 
  -9   4   7        3.70        4.12      0.80 o 
  -8   4   7        0.07        0.33      0.81 o 
  -7   4   7       15.06       15.12      1.46 o 
  -6   4   7       15.65       12.59      1.38 o 
  -5   4   7        0.58        0.16      0.51 o 
  -4   4   7      138.78      136.96      2.64 o 
  -3   4   7      197.95      198.44      3.51 o 
  -2   4   7       44.21       43.46      1.00 o 
  -1   4   7       40.65       44.53      1.76 o 
   0   4   7      456.36      432.42      5.54 o 
   1   4   7       15.98       10.68      0.80 o 
   2   4   7      102.87       99.55      3.17 o 
   3   4   7      202.45      184.73      2.81 o 
   4   4   7       31.60       32.89      1.62 o 
   5   4   7       21.87       20.10      0.90 o 
   6   4   7       16.15       12.33      0.87 o 
   7   4   7       11.93       11.58      0.87 o 
   8   4   7        0.97        0.69      0.76 o 
  -9   5   7        1.03        0.00      0.98 o 
  -8   5   7        1.31        1.14      0.98 o 
  -7   5   7        1.63        1.22      0.89 o 
  -6   5   7       18.16       19.56      2.36 o 
  -5   5   7        2.64        1.54      0.57 o 
  -4   5   7        4.14        5.39      0.62 o 
  -3   5   7        1.89        2.65      0.51 o 
  -2   5   7      129.71      130.70      2.03 o 
  -1   5   7       26.62       25.63      0.81 o 
   0   5   7       97.66       95.71      1.63 o 
   1   5   7      260.44      247.37      4.25 o 
   2   5   7       49.82       41.24      1.26 o 
   3   5   7       26.13       24.17      1.10 o 
   4   5   7       46.11       45.48      1.19 o 
   5   5   7        1.27        0.49      0.53 o 
   6   5   7        9.70       10.43      0.78 o 
   7   5   7       10.54       12.01      0.90 o 
   8   5   7        2.74        1.71      0.92 o 
  -9   6   7        0.31        0.33      0.98 o 
  -8   6   7        3.51        2.11      0.98 o 
  -7   6   7        5.80        6.12      1.06 o 
  -6   6   7       17.06       15.49      0.97 o 
  -5   6   7       13.98       13.59      1.14 o 
  -4   6   7       38.48       36.30      1.20 o 
  -3   6   7       23.18       29.03      1.03 o 
  -2   6   7      224.50      224.83      3.91 o 
  -1   6   7      212.39      203.44      4.02 o 
   0   6   7        0.29        0.54      0.33 o 
   1   6   7       97.80      109.24      2.30 o 
   2   6   7        0.21        0.43      0.51 o 
   3   6   7        0.04        0.40      0.43 o 
   4   6   7        0.56        1.06      0.50 o 
   5   6   7        0.47        0.40      0.50 o 
   6   6   7        1.98        2.26      0.62 o 
   7   6   7        0.47        0.22      0.66 o 
  -8   7   7       15.31       14.30      1.46 o 
  -7   7   7        3.64        2.85      0.69 o 
  -6   7   7        5.20        4.74      0.69 o 
  -5   7   7       37.60       46.21      1.43 o 
  -4   7   7      201.20      200.68      3.62 o 
  -3   7   7       68.56       68.73      1.72 o 
  -2   7   7        0.59        0.89      0.46 o 
  -1   7   7       14.69       16.25      0.84 o 
   0   7   7       59.66       63.46      2.68 o 
   1   7   7       64.57       60.75      1.61 o 
   2   7   7       54.55       52.37      1.49 o 
   3   7   7       24.21       25.69      0.90 o 
   4   7   7        5.94        5.54      0.59 o 
   5   7   7        1.17        1.17      0.55 o 
   6   7   7        2.35        2.28      0.62 o 
   7   7   7        0.11       -0.05      0.62 o 
  -8   8   7        2.74        1.54      0.69 o 
  -7   8   7        0.02        0.72      0.62 o 
  -6   8   7      109.56      111.61      2.47 o 
  -5   8   7       61.72       58.81      1.66 o 
  -4   8   7       32.33       34.28      1.20 o 
  -3   8   7        9.94       10.67      1.87 o 
  -2   8   7      201.74      199.18      5.04 o 
  -1   8   7      153.92      156.55      5.45 o 
   0   8   7       10.35       10.56      0.64 o 
   1   8   7      154.52      155.33      2.93 o 
   2   8   7       45.98       45.13      1.38 o 
   3   8   7       43.15       38.47      1.06 o 
   4   8   7       76.45       77.10      1.59 o 
   5   8   7        0.04        0.27      0.50 o 
   6   8   7        0.07       -0.56      0.56 o 
   7   8   7        0.04       -0.53      0.74 o 
  -8   9   7       34.61       37.92      2.03 o 
  -7   9   7       21.65       24.00      1.46 o 
  -6   9   7       14.93       12.51      0.92 o 
  -5   9   7       26.91       28.70      1.20 o 
  -4   9   7       58.28       52.77      1.49 o 
  -3   9   7       13.55       14.49      2.85 o 
  -2   9   7       51.32       46.95      1.38 o 
  -1   9   7      224.67      224.46      5.12 o 
   0   9   7      143.73      130.68      2.70 o 
   1   9   7      115.06      114.83      3.50 o 
   2   9   7        3.98        2.44      0.57 o 
   3   9   7        2.15        2.31      0.53 o 
   4   9   7        0.69        1.95      0.61 o 
   5   9   7       10.83       10.20      0.77 o 
   6   9   7       44.56       46.94      1.66 o 
  -8  10   7        5.59        7.16      0.92 o 
  -7  10   7       12.41       12.93      1.03 o 
  -6  10   7       10.12        9.39      0.86 o 
  -5  10   7        2.31        3.38      0.81 o 
  -4  10   7      109.09      104.75      2.30 o 
  -3  10   7      148.58      143.87      2.87 o 
  -2  10   7       44.22       44.07      1.38 o 
  -1  10   7        1.19        3.29      0.57 o 
   0  10   7        1.67        1.65      0.49 o 
   1  10   7        0.39        0.89      0.57 o 
   2  10   7       14.71       11.70      0.92 o 
   3  10   7       47.51       52.25      1.28 o 
   4  10   7       21.77       20.51      1.22 o 
   5  10   7        0.49        0.36      0.55 o 
   6  10   7        6.15        6.49      0.97 o 
  -7  11   7        2.56        2.59      1.30 o 
  -6  11   7       87.80       86.02      2.52 o 
  -5  11   7       70.20       72.83      2.36 o 
  -4  11   7        2.57        3.17      0.69 o 
  -3  11   7       46.89       51.31      1.49 o 
  -2  11   7        0.59        1.01      0.51 o 
  -1  11   7        0.39        0.57      0.46 o 
   0  11   7        2.80        3.54      0.65 o 
   1  11   7       17.35       22.67      1.09 o 
   2  11   7        1.16        2.08      0.62 o 
   3  11   7        8.02        9.73      0.68 o 
   4  11   7        3.65        3.63      0.62 o 
   5  11   7        0.53        0.10      0.55 o 
   6  11   7        1.12       -0.57      0.80 o 
  -7  12   7       15.39       13.71      1.09 o 
  -6  12   7        1.56        2.46      1.06 o 
  -5  12   7        1.03        0.98      0.69 o 
  -4  12   7        2.25        2.85      0.69 o 
  -3  12   7       47.80       48.26      1.49 o 
  -2  12   7        4.66        6.22      0.69 o 
  -1  12   7        0.27        0.24      0.46 o 
   0  12   7        0.26        0.65      0.46 o 
   1  12   7        4.11        2.93      0.81 o 
   2  12   7        5.34        8.99      0.80 o 
   3  12   7        8.17        7.56      0.68 o 
   4  12   7        5.65        5.40      0.64 o 
   5  12   7        0.22       -0.69      0.69 o 
   6  12   7        1.07       -0.49      1.14 o 
  -6  13   7       54.62       56.60      1.72 o 
  -5  13   7       34.34       38.22      1.49 o 
  -4  13   7       22.27       22.54      1.15 o 
  -3  13   7       21.50       24.56      1.15 o 
  -2  13   7       35.79       35.84      1.46 o 
  -1  13   7       40.75       42.62      1.38 o 
   0  13   7       14.84       15.74      0.92 o 
   1  13   7       15.41       14.31      1.30 o 
   2  13   7       23.28       19.28      1.03 o 
   3  13   7        0.04       -0.44      0.53 o 
   4  13   7        0.02       -0.33      0.56 o 
   5  13   7        4.65        5.81      0.97 o 
  -6  14   7        3.43        3.69      0.80 o 
  -5  14   7       52.64       56.27      1.72 o 
  -4  14   7       69.70       72.61      1.95 o 
  -3  14   7       66.59       68.09      1.84 o 
  -2  14   7        0.56        1.95      0.57 o 
  -1  14   7        9.41        7.26      0.69 o 
   0  14   7        3.12        4.72      0.69 o 
   1  14   7       16.94       18.54      1.46 o 
   2  14   7       14.33       14.15      1.46 o 
   3  14   7       15.16       16.31      1.08 o 
   4  14   7       24.01       22.03      2.28 o 
   5  14   7        1.52        1.41      0.86 o 
  -5  15   7       10.55       13.28      1.03 o 
  -4  15   7       12.84       14.67      1.03 o 
  -3  15   7        0.01        1.15      0.73 o 
  -2  15   7       19.24       19.92      1.03 o 
  -1  15   7       42.31       45.97      1.43 o 
   0  15   7       20.59       20.01      1.03 o 
   1  15   7       23.90       24.39      1.63 o 
   2  15   7        1.76        1.46      0.98 o 
   3  15   7        0.68        0.33      1.14 o 
   4  15   7        0.54        0.41      0.74 o 
  -4  16   7        4.42        4.77      0.74 o 
  -3  16   7        7.64       10.29      0.97 o 
  -2  16   7       32.28       35.47      1.87 o 
  -1  16   7        7.26        8.63      0.80 o 
   0  16   7        0.83        0.81      0.57 o 
   1  16   7        1.47        3.09      0.98 o 
   2  16   7        5.48        7.64      1.14 o 
   3  16   7        2.16        3.09      1.30 o 
   4  16   7       17.16       19.22      1.32 o 
  -3  17   7        3.14        4.16      0.69 o 
  -2  17   7       13.22       15.04      1.03 o 
  -1  17   7        8.89        8.40      1.63 o 
   0  17   7        4.66        5.58      0.74 o 
   1  17   7        0.08        0.16      0.81 o 
   3  17   7        0.30       -0.81      1.14 o 
  -2  18   7        7.82        9.51      0.92 o 
  -1  18   7        1.70        2.52      0.69 o 
   0  18   7        2.89        3.25      0.69 o 
   1  18   7       13.94       14.80      1.46 o 
  -8   0   8        0.65        1.95      0.98 o 
  -7   0   8       60.73       68.30      2.76 o 
  -6   0   8        1.91        0.81      0.81 o 
  -5   0   8       16.40       16.59      1.46 o 
  -4   0   8      207.47      189.73      3.51 o 
  -3   0   8      228.86      207.48      3.68 o 
  -2   0   8        2.63        2.20      0.57 o 
  -1   0   8      355.34      317.61      7.48 o 
   0   0   8      122.56      104.89      3.09 o 
   1   0   8      131.02      124.73      3.58 o 
   2   0   8       45.75       46.51      1.95 o 
   3   0   8        9.78        7.97      1.14 o 
   4   0   8        4.81        5.20      1.14 o 
   5   0   8        9.34        9.59      1.30 o 
   6   0   8       26.25       29.27      1.95 o 
   7   0   8        0.03        0.89      0.80 o 
  -8   1   8        0.94        0.81      0.69 o 
  -7   1   8       10.76       12.81      1.14 o 
  -6   1   8        8.68        7.89      0.80 o 
  -5   1   8        1.48        0.46      0.43 o 
  -4   1   8       12.25       15.96      0.67 o 
  -3   1   8      127.64      122.53      1.75 o 
  -2   1   8      124.97      117.34      1.78 o 
  -1   1   8      132.89      110.92      2.30 o 
   0   1   8       33.72       35.09      1.20 o 
   1   1   8        5.92        7.57      0.69 o 
   2   1   8        2.83        1.38      0.57 o 
   3   1   8       43.06       46.52      1.49 o 
   4   1   8       24.88       22.79      1.15 o 
   5   1   8       12.31       13.34      1.03 o 
   6   1   8        7.35        7.26      0.78 o 
   7   1   8        9.65       11.83      0.87 o 
  -8   2   8        2.47        2.28      0.69 o 
  -7   2   8        0.02       -0.49      0.57 o 
  -6   2   8       27.30       25.17      1.15 o 
  -5   2   8       97.18       91.00      1.71 o 
  -4   2   8        7.39        6.03      0.56 o 
  -3   2   8       64.66       56.73      1.06 o 
  -2   2   8       24.89       24.20      0.73 o 
  -1   2   8       22.46       14.29      1.00 o 
   0   2   8       13.76       12.63      1.14 o 
   1   2   8       42.92       41.23      1.38 o 
   2   2   8       16.55       14.36      2.52 o 
   3   2   8       23.90       23.23      1.09 o 
   4   2   8        0.54        0.96      0.62 o 
   5   2   8        3.78        4.09      0.80 o 
   6   2   8       17.15       21.48      1.03 o 
   7   2   8        2.73        3.31      0.75 o 
  -8   3   8        1.63        0.89      0.69 o 
  -7   3   8        0.08       -0.49      0.57 o 
  -6   3   8        7.72        7.32      0.62 o 
  -5   3   8        3.12        3.80      0.56 o 
  -4   3   8       11.44       10.96      0.68 o 
  -3   3   8        1.21        1.12      0.34 o 
  -2   3   8       76.79       65.59      1.14 o 
   0   3   8        0.53        1.19      0.98 o 
   1   3   8      112.84       98.26      2.18 o 
   2   3   8        2.12        1.97      1.06 o 
   3   3   8        4.52        3.50      0.69 o 
   4   3   8        2.42        2.11      0.69 o 
   5   3   8        0.83        1.63      0.59 o 
   6   3   8        0.62        0.87      0.66 o 
   7   3   8        0.20       -0.33      0.64 o 
  -8   4   8        0.12       -0.57      0.57 o 
  -7   4   8        0.38        1.20      0.62 o 
  -6   4   8       22.08       23.63      1.30 o 
  -5   4   8      134.94      133.68      2.70 o 
  -4   4   8       13.55       12.03      1.95 o 
  -3   4   8        3.01        1.71      0.73 o 
  -2   4   8        0.54       -0.11      0.38 o 
  -1   4   8        1.91        0.60      0.47 o 
   0   4   8       33.87       36.84      1.26 o 
   1   4   8      152.26      130.87      2.64 o 
   2   4   8       77.52       77.91      1.89 o 
   3   4   8        3.62        4.43      0.73 o 
   4   4   8        1.39        0.81      0.69 o 
   5   4   8        0.06        0.59      0.59 o 
   6   4   8        9.39        8.03      0.78 o 
   7   4   8        0.85       -0.74      0.74 o 
  -8   5   8       15.26       15.42      1.03 o 
  -7   5   8       30.07       28.46      1.79 o 
  -6   5   8        4.82        3.86      0.69 o 
  -5   5   8        8.55       10.82      0.92 o 
  -4   5   8       23.26       22.73      1.09 o 
  -3   5   8      130.69      123.28      2.53 o 
  -2   5   8       91.35       95.92      2.36 o 
  -1   5   8        0.02       -0.21      0.33 o 
   0   5   8      219.48      200.52      3.62 o 
   1   5   8       16.84       13.08      0.98 o 
   2   5   8        1.97        2.52      1.46 o 
   3   5   8      103.69      104.99      2.44 o 
   4   5   8       79.03       75.73      2.93 o 
   5   5   8       13.48       15.77      1.38 o 
   6   5   8        4.32        3.90      0.68 o 
   7   5   8        2.16        2.60      1.14 o 
  -8   6   8       15.62       17.08      1.63 o 
  -7   6   8       39.02       35.24      1.37 o 
  -6   6   8        3.55        5.76      0.74 o 
  -5   6   8       55.71       59.69      1.87 o 
  -4   6   8        2.06        2.19      0.81 o 
  -3   6   8       23.88       23.02      1.46 o 
  -2   6   8        6.99        6.03      0.69 o 
  -1   6   8       77.02       73.74      1.41 o 
   0   6   8       40.47       48.80      1.43 o 
   1   6   8       14.98       17.10      1.22 o 
   2   6   8      120.13      108.85      2.36 o 
   3   6   8       48.44       44.63      1.79 o 
   4   6   8        0.15        0.04      0.53 o 
   5   6   8        0.04       -0.53      0.53 o 
   6   6   8       12.97       16.18      0.97 o 
  -7   7   8        0.04       -0.49      0.57 o 
  -6   7   8        0.04        0.24      0.62 o 
  -5   7   8        3.69        4.90      0.69 o 
  -4   7   8        0.58       -0.08      0.46 o 
  -3   7   8       13.76       17.65      0.92 o 
  -2   7   8       22.73       21.75      0.97 o 
  -1   7   8       47.78       46.75      1.38 o 
   0   7   8       14.88       11.60      0.86 o 
   1   7   8       53.07       49.52      1.49 o 
   2   7   8        2.21        4.07      0.69 o 
   3   7   8       17.01       15.23      0.97 o 
   4   7   8        7.88        8.94      0.72 o 
   5   7   8       19.85       18.84      0.97 o 
   6   7   8        0.19        0.64      0.62 o 
  -7   8   8        0.56        0.30      0.62 o 
  -6   8   8        0.01        0.28      0.62 o 
  -5   8   8        4.13        3.52      0.69 o 
  -4   8   8        0.01        0.41      0.57 o 
  -3   8   8        1.70        1.25      0.51 o 
  -2   8   8        6.41        5.22      0.69 o 
  -1   8   8        0.74        0.65      0.51 o 
   0   8   8        0.08        0.73      0.57 o 
   1   8   8        0.57        1.30      0.57 o 
   2   8   8       12.38       13.39      0.97 o 
   3   8   8        7.76        4.77      0.74 o 
   4   8   8        0.81        2.02      0.59 o 
   5   8   8        5.57        5.21      0.72 o 
   6   8   8        1.07        1.03      0.66 o 
  -7   9   8        0.83        0.49      0.81 o 
  -6   9   8       17.25       17.89      1.22 o 
  -5   9   8        1.91        1.29      0.62 o 
  -4   9   8        3.89        4.23      0.69 o 
  -3   9   8        3.59        4.38      0.69 o 
  -2   9   8       22.79       26.44      1.09 o 
  -1   9   8       23.29       22.77      1.46 o 
   0   9   8       49.19       49.76      2.11 o 
   1   9   8       37.22       40.48      1.71 o 
   2   9   8        0.16       -0.24      0.57 o 
   3   9   8        2.15        0.43      0.65 o 
   4   9   8       21.84       21.80      0.97 o 
   5   9   8       36.43       40.20      1.28 o 
   6   9   8        0.22       -0.65      0.98 o 
  -7  10   8       12.90       13.99      1.46 o 
  -6  10   8       18.59       18.74      1.09 o 
  -5  10   8       17.73       20.04      1.09 o 
  -4  10   8        3.77        3.85      0.69 o 
  -3  10   8        0.79        2.03      0.57 o 
  -2  10   8        0.06        0.56      0.51 o 
  -1  10   8       38.21       41.52      1.32 o 
   0  10   8       30.44       37.08      1.79 o 
   1  10   8       12.44       11.25      0.86 o 
   2  10   8       92.21       98.49      2.30 o 
   3  10   8        1.99        0.98      0.69 o 
   4  10   8        0.67       -0.43      0.56 o 
   5  10   8        1.04       -0.58      0.59 o 
  -6  11   8        0.00       -0.57      0.57 o 
  -5  11   8        3.40        2.85      0.69 o 
  -4  11   8       31.22       31.73      1.26 o 
  -3  11   8       58.84       63.04      2.60 o 
  -2  11   8       38.44       36.60      1.26 o 
  -1  11   8        1.11        2.28      0.57 o 
   0  11   8       17.91       18.05      1.46 o 
   1  11   8        3.39        4.07      0.98 o 
   2  11   8        0.49        2.28      0.69 o 
   3  11   8       19.07       20.74      1.15 o 
   4  11   8        7.94        8.03      0.74 o 
   5  11   8        0.44       -0.69      0.69 o 
  -6  12   8        1.56        1.95      0.69 o 
  -5  12   8       28.50       33.04      1.38 o 
  -4  12   8       17.73       19.95      1.09 o 
  -3  12   8        0.11        0.49      0.57 o 
  -2  12   8        6.32        7.76      0.74 o 
  -1  12   8        2.20        2.93      0.57 o 
   0  12   8       19.29       22.93      1.63 o 
   1  12   8        0.72        3.58      0.98 o 
   2  12   8       13.91       10.66      0.92 o 
   3  12   8        4.22        2.29      0.89 o 
   4  12   8        6.90        6.31      0.74 o 
   5  12   8        2.42        1.46      1.14 o 
  -5  13   8        0.10        0.18      0.73 o 
  -4  13   8        1.24        1.95      0.69 o 
  -3  13   8        0.18        0.24      0.57 o 
  -2  13   8        7.90        8.91      0.86 o 
  -1  13   8        5.63        7.21      0.74 o 
   0  13   8        0.01        0.49      0.81 o 
   1  13   8        5.40        3.25      0.98 o 
   2  13   8        3.17        4.07      0.98 o 
   3  13   8        2.85        2.89      0.89 o 
   4  13   8        1.15        1.63      0.64 o 
  -4  14   8        0.10        0.33      0.65 o 
  -3  14   8        4.54        4.67      0.69 o 
  -2  14   8        2.52        3.11      0.69 o 
  -1  14   8        6.48        7.18      0.74 o 
   0  14   8        4.42        6.18      1.14 o 
   1  14   8        7.30        5.53      1.14 o 
   2  14   8        4.98        3.09      0.98 o 
   3  14   8        2.72        0.49      0.98 o 
  -4  15   8        1.94        2.60      0.98 o 
  -3  15   8       16.81       16.67      1.03 o 
  -2  15   8       21.59       24.56      1.15 o 
  -1  15   8        3.17        2.69      0.69 o 
   0  15   8        4.52        6.50      1.14 o 
   1  15   8        2.27        1.63      0.98 o 
   2  15   8        0.06        0.49      0.98 o 
  -3  16   8        0.30        0.49      0.81 o 
  -2  16   8        1.09        2.00      0.62 o 
  -1  16   8        9.82        9.68      0.92 o 
   0  16   8        4.79        4.55      0.98 o 
   1  16   8        7.02        6.50      1.14 o 
  -7   1   9       12.17       13.03      1.03 o 
  -6   1   9       18.44       15.86      1.03 o 
  -5   1   9        2.27        2.44      0.69 o 
  -4   1   9        0.17       -0.38      0.38 o 
  -3   1   9        3.09        3.92      0.41 o 
  -2   1   9       24.45       20.98      1.03 o 
  -1   1   9       12.48        9.55      0.86 o 
   0   1   9        0.55        0.08      0.57 o 
   1   1   9       11.75       13.19      0.92 o 
   2   1   9       18.58       17.00      1.03 o 
   3   1   9        0.01        0.00      0.57 o 
   4   1   9        1.40        1.30      0.69 o 
   5   1   9        3.20        3.77      0.80 o 
  -7   2   9       19.44       21.04      1.20 o 
  -6   2   9        9.82       13.50      1.03 o 
  -5   2   9        0.14       -0.43      0.48 o 
  -4   2   9        0.00       -0.40      0.40 o 
  -3   2   9        3.35        3.79      0.42 o 
  -2   2   9        8.70       10.98      0.80 o 
  -1   2   9       28.99       30.10      1.71 o 
   0   2   9       68.51       66.95      1.72 o 
   1   2   9       23.15       20.88      1.14 o 
   2   2   9        1.73        2.36      0.69 o 
   3   2   9        2.58        1.61      1.06 o 
   4   2   9        5.90        5.86      1.63 o 
   5   2   9        0.76        0.33      0.69 o 
  -7   3   9        1.58        1.71      0.69 o 
  -6   3   9        0.82       -0.41      0.57 o 
  -5   3   9       58.02       56.56      1.85 o 
  -4   3   9       67.67       66.53      1.47 o 
  -3   3   9       30.05       33.46      1.03 o 
  -2   3   9       16.95       22.00      0.89 o 
  -1   3   9        0.12        0.00      0.46 o 
   0   3   9        6.46        5.09      0.69 o 
   1   3   9        2.74       -0.16      0.51 o 
   2   3   9       31.80       27.81      1.15 o 
   3   3   9       13.47       19.07      1.54 o 
   4   3   9       18.87       16.18      1.03 o 
   5   3   9        6.64        9.06      0.92 o 
  -7   4   9        3.08        1.46      0.98 o 
  -6   4   9        5.11        5.19      0.80 o 
  -5   4   9       33.62       38.04      1.19 o 
  -4   4   9       19.67       19.47      0.87 o 
  -3   4   9       32.29       30.53      1.00 o 
  -2   4   9       61.23       55.14      1.25 o 
  -1   4   9        0.19        0.24      0.57 o 
   0   4   9       21.61       24.07      1.03 o 
   1   4   9       17.22       17.59      1.03 o 
   2   4   9        2.66        2.28      0.69 o 
   3   4   9       13.21       10.13      0.97 o 
   4   4   9        5.17        6.15      0.86 o 
   5   4   9        1.21        0.65      0.69 o 
  -7   5   9        0.19        0.57      0.69 o 
  -6   5   9        0.29        0.11      0.47 o 
  -5   5   9        1.84        1.66      0.50 o 
  -4   5   9        5.46        8.38      0.80 o 
  -3   5   9        9.26       14.38      1.03 o 
  -2   5   9       33.81       29.11      1.54 o 
  -1   5   9        8.22        8.35      0.89 o 
   0   5   9       23.88       19.20      1.03 o 
   1   5   9        6.18        4.97      0.69 o 
   2   5   9        7.37        7.57      0.81 o 
   3   5   9        1.57        2.20      0.69 o 
   4   5   9        0.43       -0.28      0.62 o 
   5   5   9        1.47        2.03      0.80 o 
  -6   6   9       13.87       12.56      1.22 o 
  -5   6   9        1.00        2.11      0.69 o 
  -4   6   9        0.28        0.65      0.65 o 
  -3   6   9       24.86       22.34      1.14 o 
  -2   6   9       18.59       21.81      1.03 o 
  -1   6   9        4.17        4.72      0.98 o 
   0   6   9        8.64        6.69      1.14 o 
   1   6   9        3.28        2.44      0.69 o 
   2   6   9       12.90       13.42      1.03 o 
   3   6   9        1.19        0.25      0.62 o 
   4   6   9        4.22        2.48      1.22 o 
   5   6   9        0.66       -0.08      0.69 o 
  -6   7   9        0.39        1.22      0.69 o 
  -5   7   9        2.29        0.89      0.73 o 
  -4   7   9       32.69       36.92      1.38 o 
  -3   7   9       13.97       14.09      0.92 o 
  -2   7   9       35.32       38.24      1.32 o 
  -1   7   9       10.20       11.71      1.30 o 
   0   7   9        0.77        0.41      0.57 o 
   1   7   9        2.19        3.11      0.69 o 
   2   7   9        7.40        9.71      0.92 o 
   3   7   9        0.97        1.79      0.69 o 
   4   7   9        0.32        0.00      0.69 o 
   5   7   9       20.82       21.47      1.79 o 
  -6   8   9        0.90        0.33      0.57 o 
  -5   8   9        4.99        5.42      0.74 o 
  -4   8   9       10.46       11.73      1.46 o 
  -3   8   9        0.06        0.16      0.57 o 
  -2   8   9        1.98        3.70      0.69 o 
  -1   8   9       27.74       29.76      1.79 o 
   0   8   9      132.89      140.83      4.07 o 
   1   8   9        2.99        3.59      0.69 o 
   2   8   9        0.79       -0.24      0.57 o 
   3   8   9       12.24       11.28      1.06 o 
   4   8   9        3.26        3.01      0.80 o 
  -6   9   9        6.24        6.73      0.86 o 
  -5   9   9       12.15       17.74      1.09 o 
  -4   9   9        3.61        3.99      0.69 o 
  -3   9   9        1.09        0.02      0.51 o 
  -2   9   9       27.13       27.16      1.15 o 
  -1   9   9       18.17       19.03      1.46 o 
   0   9   9        4.11        3.25      0.98 o 
   1   9   9        0.26        0.40      0.98 o 
   2   9   9       28.35       28.54      1.26 o 
   3   9   9       24.67       29.22      1.63 o 
   4   9   9       12.26       17.32      2.28 o 
  -5  10   9        2.73        5.13      0.80 o 
  -4  10   9        1.23        1.79      0.69 o 
  -3  10   9        0.39        1.33      0.62 o 
  -2  10   9        3.05        5.57      1.22 o 
  -1  10   9        0.04        0.33      0.81 o 
   0  10   9        0.76        1.46      0.98 o 
   1  10   9       17.53       19.84      1.63 o 
   2  10   9       60.14       63.27      1.84 o 
   3  10   9        2.52        4.62      0.86 o 
   4  10   9       22.76       24.73      2.28 o 
  -5  11   9        0.53        0.33      0.69 o 
  -4  11   9       16.90       19.46      1.15 o 
  -3  11   9       15.77       18.89      1.09 o 
  -2  11   9       16.02       18.86      1.03 o 
  -1  11   9        0.74        0.65      0.81 o 
   0  11   9        1.39        1.46      0.98 o 
   1  11   9        2.15        2.28      0.98 o 
   2  11   9        2.62        4.95      0.86 o 
   3  11   9        1.62        3.09      0.80 o 
  -4  12   9        2.39        3.75      0.69 o 
  -3  12   9       13.92       16.33      1.54 o 
  -2  12   9        0.12        0.08      0.57 o 
  -1  12   9       13.72       17.89      1.46 o 
   0  12   9        0.66        0.98      0.98 o 
   1  12   9       32.98       41.31      2.11 o 
   2  12   9       24.85       27.97      1.95 o 
   3  12   9        0.16       -0.33      0.69 o 
  -3  13   9        0.39        1.30      0.98 o 
  -2  13   9        0.01        0.49      0.57 o 
  -1  13   9        0.36        0.98      0.98 o 
   0  13   9       15.61       16.10      1.46 o 
   1  13   9        0.61        1.46      0.98 o 
   2  13   9       13.59       18.86      1.63 o 
  -2  14   9       14.06       18.05      1.63 o 
  -6   0  10        0.04       -0.81      0.81 o 
  -5   0  10        0.64        0.33      0.81 o 
  -4   0  10        4.17        3.25      0.98 o 
  -3   0  10        8.77       10.41      1.30 o 
  -2   0  10       76.17       75.46      2.76 o 
  -1   0  10       78.11       78.22      2.76 o 
   0   0  10        2.02        1.79      0.98 o 
   1   0  10       22.66       23.91      1.79 o 
   2   0  10       25.65       27.48      1.79 o 
   3   0  10       18.60       19.51      1.63 o 
  -6   1  10       10.84       12.72      1.03 o 
  -5   1  10        5.68        5.29      0.80 o 
  -4   1  10       14.21       11.79      0.97 o 
  -3   1  10       11.13       10.90      1.30 o 
  -2   1  10        1.02        0.33      0.57 o 
  -1   1  10        3.99        5.78      0.80 o 
   0   1  10       27.22       26.18      1.26 o 
   1   1  10        3.71        2.79      0.69 o 
   2   1  10        4.74        4.38      0.80 o 
   3   1  10        1.80        2.48      1.22 o 
  -6   2  10        2.06        0.81      0.69 o 
  -5   2  10        0.51       -0.08      0.57 o 
  -4   2  10       11.35        9.78      0.74 o 
  -3   2  10        1.24        0.81      0.81 o 
  -2   2  10        1.02        0.49      0.65 o 
  -1   2  10        5.58        5.35      0.74 o 
   0   2  10        1.81        1.46      0.69 o 
   1   2  10       42.92       44.90      1.71 o 
   2   2  10        3.67        4.32      0.80 o 
   3   2  10       10.28        9.73      0.97 o 
  -6   3  10        2.78        2.60      0.69 o 
  -5   3  10        0.16        0.80      0.62 o 
  -4   3  10        0.39        0.16      0.54 o 
  -3   3  10        8.74        8.62      1.14 o 
  -2   3  10        1.08        1.95      0.81 o 
  -1   3  10       36.52       44.76      2.36 o 
   0   3  10        9.51        8.02      0.86 o 
   1   3  10        0.58        0.41      0.69 o 
   2   3  10        9.85        9.36      0.92 o 
   3   3  10        3.89        4.08      0.98 o 
  -5   4  10        0.06        0.66      0.53 o 
  -4   4  10       19.69       22.80      0.97 o 
  -3   4  10       30.10       30.57      1.79 o 
  -2   4  10        2.43        2.60      0.98 o 
  -1   4  10        0.02       -0.57      0.57 o 
   0   4  10        0.23       -0.33      0.57 o 
   1   4  10       15.74       12.93      1.03 o 
   2   4  10        0.01       -0.24      0.69 o 
   3   4  10        0.55        0.65      0.98 o 
  -5   5  10        4.95        6.01      0.66 o 
  -4   5  10       21.28       25.37      1.00 o 
  -3   5  10        6.96       10.08      1.30 o 
  -2   5  10        6.02        6.67      1.14 o 
  -1   5  10       10.98        9.11      1.30 o 
   0   5  10        0.03       -0.33      0.65 o 
   1   5  10       15.92       17.85      1.15 o 
   2   5  10       22.44       21.69      1.87 o 
   3   5  10       43.91       43.78      2.93 o 
  -5   6  10       13.62       14.15      0.87 o 
  -4   6  10        0.46        0.54      0.56 o 
  -3   6  10        4.54        4.97      0.69 o 
  -2   6  10       24.11       24.56      1.63 o 
  -1   6  10       35.61       37.24      1.95 o 
   0   6  10        5.55        6.76      1.06 o 
   1   6  10       26.20       22.31      1.20 o 
   2   6  10        4.53        3.51      0.80 o 
   3   6  10       14.21       16.03      1.15 o 
  -5   7  10        0.40        0.34      0.53 o 
  -4   7  10        1.75        0.75      0.65 o 
  -3   7  10       12.21       12.72      0.97 o 
  -2   7  10       10.44       10.57      1.30 o 
  -1   7  10        0.05        0.00      0.81 o 
   0   7  10       41.32       46.35      2.28 o 
   1   7  10       16.72       15.37      1.15 o 
   2   7  10        0.07       -0.24      0.69 o 
   3   7  10        0.06        0.00      0.98 o 
  -4   8  10        2.71        4.23      0.74 o 
  -3   8  10       10.30       10.74      1.03 o 
  -2   8  10        3.88        3.09      0.98 o 
  -1   8  10        0.78        0.98      0.98 o 
   0   8  10        0.07        0.98      0.98 o 
   1   8  10        5.67        5.78      0.92 o 
   2   8  10        0.00        0.24      0.69 o 
  -3   9  10        0.76        1.79      0.69 o 
  -2   9  10       11.97       16.43      1.46 o 
  -1   9  10        5.10        5.53      1.14 o 
   0   9  10       14.53       12.20      1.46 o 
   1   9  10       21.83       26.51      1.79 o 
   2   9  10        3.57        3.25      1.14 o 
  -3  10  10        5.00        5.53      1.14 o 
  -3   1  11        6.98       11.06      1.30 o 
  -2   1  11       11.07       13.29      1.15 o 
  -1   1  11        4.34        3.44      1.30 o 
   0   1  11       10.25       11.52      1.09 o 
   1   1  11       12.61       17.24      1.79 o 
  -3   2  11       33.86       39.68      2.11 o 
  -2   2  11       22.19       31.39      1.95 o 
  -1   2  11        2.48        2.60      0.80 o 
   0   2  11        4.88        8.08      1.46 o 
   1   2  11       18.00       19.35      1.79 o 
  -3   3  11        4.19        4.88      1.14 o 
  -2   3  11        4.70        6.02      1.14 o 
  -1   3  11       51.96       65.51      1.95 o 
   0   3  11       14.77       17.87      1.20 o 
   1   3  11        2.16        1.14      1.14 o 
  -2   4  11        1.48        0.81      0.98 o 
  -1   4  11        2.26        2.60      1.14 o 
   0   4  11        6.16        5.85      1.30 o 
                                                 
